# Supplementary material for: Circular RNA circGlis3 protects against islet β-cell dysfunction and apoptosis in obesity
Source: Nat Commun. 2023 Jan 21;14:351. doi: 10.1038/s41467-023-35998-z (PMC9867769; doi:10.1038/s41467-023-35998-z)
Supplement: Supplementary file 4 — Source Data [file 41467_2023_35998_MOESM4_ESM.xlsx]

## Sheet: Figure 1
1-A
Expressive abundance of circGlis3
Heart	Liver	Spleen	Lung	Kidney	Muscle	Brain	Pancreas	Brown Fat	White Fat
0.000234	0.000435	0.001839	0.001368	0.000782	0.000536	0.001775	0.015307	0.000368	0.000305
0.000352	0.000384	0.001728	0.001407	0.001426	0.000664	0.00101118	0.009486	0.00045	0.000378
0.000321	0.000423	0.001692	0.001518	0.00125	0.00079	0.001133	0.00779889	0.000447	0.000377936
0.000298618	0.00061475	0.00225532	0.00143547	0.00198724	0.000628663	0.00152225	0.0124577	0.000298355	0.000418275
0.000393187	0.000573582	0.00193634	0.0020381	0.00166968	0.000867795	0.00132708	0.0104933	0.000526684	0.000352926
0.000249315	0.000640856	0.00183189	0.00196661	0.0011386	0.00065007	0.00131348	0.00743517	0.000835974	0.000276963
1-B
Replicate #1				Replicate #2				Replicate #3
Source number	Uncropped blots	Date		Source number	Uncropped blots	Date		Source number	Uncropped blots	Date
1B-Actin (1)		2020-12-11		1B-Actin (2)		2020-1-18		1B-Actin (3)		2021-4-27
1B-Glis3 (1)		2020-12-11		1B-Glis3 (2)		2020-1-18		1B-Glis3 (3)		2021-4-27
Analysis of gray values of the image data
GLIS3/β-Actin (Fold to NCD)
NCD	HFD
1.04951	0.629352
0.93245	0.510007
1.01804	0.508297
1.00282	0.484443
1.02141	0.421777
0.975769	0.387989
1.33061	0.424781
0.859321	0.400508
0.810071	0.426544
1-C
Relative expression level
	NCD						HFD
circGlis3	1.1566	0.906981	0.930538	0.924122	1.01791	1.08905	2.63183	2.80532	2.08739	1.77934	1.87819	3.45983
mGlis3	0.92374	1.21737	0.904805	0.906471	0.938438	1.15535	0.271	0.40572	0.231058	0.605042	0.504202	0.705882
1-D
Relative circGlis3 level (in islet of Lepob/ob )
week-age	control						ob/ob
4	1.05547	1.05474	1.00233	0.876483	1.0141	1.00827	1.18541	1.28746	1.21866	1.3109	1.10742	1.18
6	1.25397	1.10214	1.02574	0.918064	1.06191	1.05702	1.21554	1.68041	1.08503	1.09502	1.59794	1.40764
8	1.10191	1.10957	0.918064	1.01162	1.01866	1.06437	2.50048	2.31311	2.19712	2.94606	2.39931	2.43064
10	0.876606	1.16473	1.26976	1.13816	1.02952	0.933269	2.70823	3.09501	3.23911	2.98851	3.15214	2.96148
12	1.06001	1.29593	0.974905	1.01748	0.857463	0.995762	2.98128	3.38052	3.21083	2.89667	3.00464	3.27887
1-E
Relative circGlis3 level(in islet of HFD/NCD mice)
HFD-Time (weeks)	NCD						HFD
0	1.127	1.09739	0.906864	0.898024	0.898024	1.1056	1.07496	1.04841	0.977482	1.19319	1.06056	1.01736
5	0.988257	1.22174	1.14785	1.1056	0.898024	0.873468	1.13521	1.23024	1.23024	1.28773	1.06056	1.38975
10	1.05709	1.02663	1.24615	0.891821	1.12103	1.15255	1.83785	1.82734	2.00698	1.69917	1.64129	2.03471
15	1.26498	1.3212	1.06773	0.962479	1.18495	0.942671	2.10562	2.20246	2.42922	2.38723	2.14	2.55183
20	1.13484	0.99977	1.19203	1.13668	0.923271	0.975914	2.01308	1.83049	2.24149	1.89917	1.69986	1.99964
1-F
Relative circGlis3 level (in islet of Leprdb/db )
week-age	control						db/db
4	1.01847	1.02715	1.02461	1.17552	0.954815	0.831215	1.2046	0.923977	1.12208	1.07552	1.25482	1.19679
6	1.07559	0.893843	0.917241	1.25989	1.17552	1.02335	1.38721	1.33365	1.40905	1.55166	1.67579	2.17232
8	1.10476	1.28963	0.954908	1.09679	0.954815	1.17552	4.64448	5.4851	5.23817	4.03432	4.86187	4.34465
10	0.890874	0.849764	0.999366	1.26872	1.17552	0.954815	2.81071	3.18077	3.03238	2.21365	2.59988	3.32398
12	1.14046	1.48429	1.21031	1.19909	1.09679	1.13547	2.43099	2.07367	2.46602	2.00676	2.5861	1.89643
1-G
Relative circGlis3 level
Pancreas	Islets	exocrine glands
1.06149	5.14025	0.42245
0.828493	2.33594	0.485517
1.14287	3.01539	0.615483
0.994946	4.54661	0.412164
0.967538	3.01539	0.724215
1-H
Relative circGlis3 level (in human blood serum)			The clinical features of the patients of Figure 1H
Normal	IGT Patient		Group Name	Sample Date	Code Number	Fasting glycemia	source	Relative circGlis3 level (in human blood serum)
0.594833	2.23028		Normal	2021-03-08	565	5.83	health examination	0.594833
0.979798	2.34657		Normal	2021-03-08	833	6.96	health examination	0.979798
0.856914	2.79056		Normal	2021-03-03	124	6.67	health examination	0.856914
0.875652	3.16138		Normal	2021-03-08	731	6.41	health examination	0.875652
1.04534	2.41255		Normal	2021-03-03	467	8.74	health examination	1.04534
0.656965	2.09056		Normal	2021-03-04	725	6.67	health examination	0.656965
0.854936	1.91042		Normal	2021-03-04	147	4.76	health examination	0.854936
0.822007	2.52664		Normal	2021-03-04	203	5.65	health examination	0.822007
1.0381	2.73945		Normal	2021-03-06	140	5.69	health examination	1.0381
1.3292	3.01165		Normal	2021-03-02	523	6.11	health examination	1.3292
1.25459	1.00154		Normal	2021-03-02	751	4.91	health examination	1.25459
1.36027	1.24276		Normal	2021-03-02	498	5.48	health examination	1.36027
1.57704	4.12356		Normal	2021-03-03	497	5.41	health examination	1.57704
1.67468	3.31856		Normal	2021-03-04	533	6.31	health examination	1.67468
1.88848	2.46324		Normal	2021-03-04	834	6.96	health examination	1.88848
1.75389	3.73313		Normal	2021-03-04	148	5.03	health examination	1.75389
1.68468	2.43494		Normal	2021-03-05	163	6.62	health examination	1.68468
1.59169	1.07133		Normal	2021-03-06	149	5.21	health examination	1.59169
	0.871103		Impaired glucose tolerance	2021-03-04	151	8.39	hyperglycemia	2.23028
	1.46324		Impaired glucose tolerance	2021-03-04	700	9.91	hyperglycemia	2.34657
	2.22513		Impaired glucose tolerance	2021-03-02	820	12.26	T2D	1.00154
			Impaired glucose tolerance	2021-03-02	424	18.45	T2D	1.24276
			Impaired glucose tolerance	2021-03-04	327	11.52	T2D	1.46324
			Impaired glucose tolerance	2021-03-04	130	9.5	obesity	2.09056
			Impaired glucose tolerance	2021-03-04	690	8.17	obesity	1.91042
			Impaired glucose tolerance	2021-03-04	120	9.74	obesity	2.52664
			Impaired glucose tolerance	2021-03-04	723	16.45	obesity	2.73945
			Impaired glucose tolerance	2021-03-06	43	8.83	obesity	3.01165
			Impaired glucose tolerance	2021-03-08	496	13.77	obesity	2.79056
			Impaired glucose tolerance	2021-03-08	564	15.53	obesity	3.16138
			Impaired glucose tolerance	2021-03-02	642	7.49	obesity	4.12356
			Impaired glucose tolerance	2021-03-06	387	12.78	T2D	1.07133
			Impaired glucose tolerance	2021-03-06	480	15.53	T2D	0.871103
			Impaired glucose tolerance	2021-03-03	707	7.63	obesity	3.73313
			Impaired glucose tolerance	2021-03-03	681	7.49	obesity	2.43494
			Impaired glucose tolerance	2021-03-03	775	7.25	obesity	3.31856
			Impaired glucose tolerance	2021-03-03	813	6.93	obesity	2.46324
			Impaired glucose tolerance	2021-03-04	811	8.13	obesity	2.41255
			Impaired glucose tolerance	2021-03-05	976	7.9	obesity	2.22513
1-I
Relative circGlis3 level (in human islets)
2.5 mM	5.5 mM	7.8 mM	11 mM	16 mM
0.83871	1.21283	1.37872	1.89496	1.70527
0.721218	0.965525	1.61922	1.78456	1.31331
0.782167	1.20711	1.51922	2.00117	1.48452
0.950439	0.657479	1.39196	1.99667	1.293
1.09027	1.30504	1.24488	1.51348	1.33027
1.19088	0.824484	1.34102	1.62763	1.68046

## Sheet: Figure 2
2-D
Relative RNA level
		Mock						RNase R
MIN6 cell	Glis3	1.0166	0.957014	0.897324	1.02281	1.1743	0.953699	0.243092	0.140333	0.138368	0.291768	0.187716	0.198925
	β-Actin	0.896019	0.961051	1.11625	0.902231	1.1116	1.03731	0.173374	0.169899	0.0974905	0.230463	0.185705	0.210334
	circGlis3	0.904632	0.89211	0.964293	0.997655	1.14323	1.12664	0.811619	1.01162	0.918372	0.811722	1.0693	1.11631
islets	Glis3	1.09968	1.10953	0.788419	1.0323	1.04618	0.962554	0.178267	0.257411	0.182741	0.100552	0.213693	0.149217
	β-Actin	0.928367	1.07688	1.00683	0.872203	1.0746	1.05997	0.16647	0.155322	0.156402	0.219822	0.214875	0.100283
	circGlis3	0.925777	0.912962	1.05766	1.02097	0.950297	1.15298	0.928507	0.858566	1	1.09963	0.937883	0.805001
2-E
Relative RNA level
	nucleus					cytoplasm
β-Actin	0.230396	0.215889	0.257211	0.185397	0.235957	0.769604	0.784111	0.742789	0.814603	0.764043
U6	0.89875	0.87542	0.904287	0.932225	0.82696	0.10125	0.12458	0.095713	0.0677749	0.17304
circGlis3	0.091214	0.083288	0.105224	0.118989	0.0556033	0.908786	0.916712	0.894776	0.881011	0.944397
2-G
Relative mRNA expression
	NCD			HFD
Nova1	0.035239	0.036482	0.033379	0.030613	0.026908	0.027728
Srsf2	0.0275845	0.0243489	0.0214928	0.0184957	0.0104044	0.0109976
Msi1	0.022929	0.019148	0.018496	0.019732	0.019192	0.019596
Ifit1	0.021692	0.022929	0.024405	0.020428	0.021148	0.020713
Ptbp1	0.017458	0.016863	0.012691	0.01955	0.018754	0.015023
Esrp2	0.013634	0.013261	0.014017	0.013952	0.013477	0.014748
Qki	0.00705731	0.0107713	0.00893283	0.0244627	0.0291971	0.0257968
Srsf1	0.003687	0.002873	0.002399	0.002157	0.002906	0.003315
Rbm6	0.00348	0.003456	0.003504	0.002017	0.002103	0.006928
Fus	0.00131	0.00122	0.00104	0.00279	0.00317	0.00313
Mbnl2	0.000241	0.000241	0.001011	0.000275	0.000275	0.000275
Ptbp2	0.000236	0.000472	0.0002981	0.000223	0.000695	0.000223
Cbx7	0.000311	0.000364	0.000288	0.000341	0.000341	0.000341
Mbl	0.000201537	0.000208644	0.000231505	0.000457693	0.000351708	0.000364111
Esrp1	2.08923e-05	2.08923e-05	2.08923e-05	2.08923e-05	2.08923e-05	2.08923e-05
Nova2	2.08923e-05	2.08923e-05	2.08923e-05	1.58701e-05	1.58701e-05	1.58701e-05
2-H
Replicate #1				Replicate #3
Source number	Uncropped blots	Date		Source number	Uncropped blots	Dates
2H-GAPDH (1)		2020-5-26		2H-GAPDH (3)		2020-12-9
2H-QKI (1)		2020-5-26		2H-QKI (3)		2020-12-9
Replicate #2				Analysis of gray values of the image data
Source number	Uncropped blots	Date		QKI /GAPDH (Fold to NCD)
2H-GAPDH (2)		2020-1-21		NCD	HFD
				0.934836	1.64674
				1.06678	2.25406
				0.998383	1.81299
				0.925842	1.22715
2H-QKI (2)		2020-1-21		0.915844	1.89199
				1.15831	1.99273
				0.880185	1.58927
				1.07116	2.00211
				1.04865	1.86021
2-I					2-J
circGlis3 and Qki mRNA expression abundance in NCD mice islets					circGlis3 and Qki mRNA expression levels in HFD mice islets
Group	Qki mRNA abundance	circGlis3 abundanc			Group	Qki mRNA abundance	circGlis3 abundanc
NCD	0.00555	0.012062			HFD	0.009312	0.023089
NCD	0.004324	0.012839			HFD	0.00881	0.01799
NCD	0.003611	0.010428			HFD	0.009574	0.017742
NCD	0.003739	0.014545			HFD	0.014714	0.060511
NCD	0.004776	0.008373			HFD	0.012373	0.062212
NCD	0.004304	0.006992			HFD	0.011869	0.059678
NCD	0.004613	0.009618			HFD	0.017257	0.044296
NCD	0.00286	0.004518			HFD	0.016902	0.054158
NCD	0.003645	0.005083			HFD	0.01599	0.056068
NCD	0.003331	0.006661			HFD	0.010097	0.039555
NCD	0.0029	0.006754			HFD	0.009618	0.03396
NCD	0.003696	0.006708			HFD	0.014919	0.067608
NCD	0.003354	0.009486			HFD	0.012459	0.052678
NCD	0.003696	0.007494			HFD	0.012035	0.050183
NCD	0.00491	0.007922			HFD	0.01541	0.041522
NCD	0.004206	0.010501			HFD	0.014989	0.044502
NCD	0.006554	0.012402			HFD	0.01323	0.047696
NCD	0.003129	0.005373			HFD	0.010237	0.049036
2-K
Relative circGlis3 level
NC	oe-Qki	sh-NC	sh-Qki
0.982403	2.91748	0.938114	0.423724
1.17199	3.13727	1.00531	0.480146
1.03751	2.90873	1.02883	0.31498
0.933428	2.63223	0.912612	0.229572
0.896835	2.17337	1.12931	0.578267
2-M
Transcript Abundance (/Input)
	IgG					anti-QKI
a	0.161483	0.190962	0.18971	0.125337	0.151484	0.276312	0.397768	0.232269	0.372737	0.206035
b	0.138208	0.0616395	0.0460709	0.0384461	0.0936526	4.78851	4.25461	4.83124	3.8529	3.14694
c	0.185378	0.162935	0.116629	0.1282	0.0111556	1.46602	1.58651	1.2073	1.90629	1.68789
d	0.157127	0.186856	0.113159	0.137823	0.122525	4.0811	3.8406	3.79737	3.29911	4.15109
e	0.089172	0.100782	0.113159	0.155428	0.0495187	1.72734	1.88734	2.01759	1.83782	2.14109
f	0.060371	0.060371	0.104386	0.0799129	0.00211551	2.75702	3.09266	3.14833	2.86537	2.61745
g	0.132054	0.0320544	0.0887977	0.0253369	0.00844609	0.290041	0.193591	0.352635	0.2282	0.31894
2-N
Replicate #1				Replicate #2
Source number	Uncropped blots	Date		Source number	Uncropped blots	Date
2N-INPUT (1)		2022-7-17		2N-INPUT (2)		2022-7-13
2N-Puldown-QKI (1)		2022-7-17		2N-Puldown-QKI (2)		2022-7-13
Analysis of gray values of the image data
QKI Pull-down (Fold to Input)									2.68232	2.90157	2.79899	1.38882	1.70983	1.05317
Input	Beads	QRE1&2	QRE3	QRE4
0.935714	0.0571377	1.13109	0.826177	0.52451					0.0142671
0.903096	0.0886032	1.61591	0.935076	0.540263
1.16119	0.101781	1.43798	1.25882	0.805757
2-O
QRE1&2 Fold Erichment (/Input)
	NC			oe-Qki			sh-NC			sh-Qki
IgG	2.58564	3.36481	3.89203	3.54845	3.22029	2.84256	2.23538	2.65834	3.1833	3.87409	2.75845	2.50334
anti-QKI	2.82945	3.9191	2.99078	10.3187	13.3187	14.647	2.34652	2.29823	2.49757	0.984313	1.22247	1.23679
2-P
QRE3 Fold Erichment (/Input)
	NC			oe-Qki			sh-NC			sh-Qki
IgG	1.91479	1.92811	1.78657	2.34652	2.29823	2.49757	2.10505	1.80733	2.09535	2.00999	1.98232	1.7498
anti-QKI	2.82945	3.9191	2.99078	6.8078	6.22119	5.05317	2.28232	1.90157	2.49899	1.36654	1.16462	1.04118
2-Q
QRE4 Fold Erichment (/Input)
	NC			oe-Qki			sh-NC			sh-Qki
IgG	1.14794	1.28113	1.86566	2.94652	1.29823	1.49757	2.05052	2.7325	1.09535	3.00999	1.99823	1.49799
anti-QKI	1.77423	1.66692	1.59533	3.96222	2.46222	5.02456	1.98232	1.90157	2.79899	1.38882	1.70983	2.05317
2-R
Ratio of circGlis3/Glis3 mRNA
control	Mut-QRE1	Mut-QRE2	Mut-QRE3	Mut-QRE4	Mut-QRE1/2	Mut-QRE3/4	Mut-QRE1/2/3/4
0.516666	0.514543	0.517122	0.434798	0.531905	0.371288	0.41275	0.245731
0.460529	0.371482	0.497871	0.487257	0.466298	0.332452	0.337589	0.226166
0.463135	0.486787	0.489227	0.503691	0.497071	0.285346	0.354373	0.265731
0.420177	0.397512	0.470014	0.43675	0.50617	0.180986	0.319695	0.354962
0.516105	0.464695	0.56839	0.462581	0.420177	0.297512	0.370014	0.23675

## Sheet: Figure 3
3-A
Relative mRNA level (MIN6 cell)
	pEX3ciR						circ-Glis3						sh-NC						sh-circGlis3
Ins1	0.985128	1.12929	0.930685	0.972493	1.02423	0.958172	1.44363	1.5991	1.69657	2.04688	1.55953	2.04688	0.903175	1.19892	0.887245	0.90196	1.03608	1.07262	0.58086	0.391306	0.487252	0.389882	0.536088	0.370388
Ins2	0.941529	1.02009	1.08475	1.07113	1.07113	0.81136	1.6957	1.46206	1.59443	1.75447	2.43676	2.14435	1.05436	1.17803	0.745547	0.954517	1.02303	1.04452	0.202804	0.38411	0.112894	0.277494	0.261601	0.216951
3-B
Relative mRNA level (Primary islets)
	pEX3ciR					circGlis3					sh-NC					sh-circGlis3
Ins1	0.83282	1.09132	1.16157	0.794226	1.12006	1.42676	1.80593	1.66564	1.93465	1.83283	0.932541	0.952135	0.945558	1.03771	1.13205	0.498583	0.446244	0.461981	0.566026	0.57546
Ins2	0.919315	0.943767	0.889574	1.10074	1.1466	1.90855	1.77533	1.97489	2.03648	1.88374	1.04822	1.01897	0.994309	1.12229	0.81621	0.33123	0.437061	0.272798	0.358483	0.377351
3-C					3-D
Insulin Content (MIN6 cell)					Insulin Content (Primary islets)
pEX3ciR	oe-circGlis3	sh-NC	sh-circGlis3		pEX3ciR	oe-circGlis3	sh-NC	sh-circGlis3
868.965	1455.72	756.1	395.719		1127.46	1674.21	1233.62	875.632
811.026	1199.54	705.161	407.122		1282.98	1413.52	1005.57	766.22
750.39	1252.35	714.311	484.757		923.01	1446.68	1159.22	947.264
770.429	1070.43	753.174	245.855		1012.38	1376.96	954.794	699.413
805.936	1379.15	709.395	379.669		904.248	1534.98	1172.7	823.478
823.755	984.227	842.046	278.731
3-E
Insulin Secretion (MIN6 cell, % content)
	pEX3ciR						oe-circGlis3						sh-NC						sh-circGlis3
2.5 mM	7.60128	8.15566	7.20659	5.66189	6.68094	5.32414	6.8851	7.41804	8.50237	6.00288	6.95451	8.61655	5.4869	7.83291	6.80104	6.13089	6.88323	4.79116	5.0855	7.06335	5.50396	4.95144	6.62723	5.24876
16.5 mM	12.7879	12.9713	11.8825	11.3565	9.6227	14.9128	15.5145	13.0211	14.3559	14.7831	16.5668	14.9993	11.5473	11.9155	10.4426	10.2608	9.31068	10.2047	8.84793	9.52568	9.12063	9.81362	7.01129	8.30473
3-F
Insulin Secretion (Primary islets, % content)
	pEX3ciR					oe-circGlis3					sh-NC					sh-circGlis3
2.5 mM	2.37266	3.29082	3.78174	2.46789	2.53325	3.43838	4.23715	3.83776	2.35675	2.67548	3.62981	2.54451	2.82466	3.17958	2.33617	2.31587	2.38784	2.06721	2.3282	1.71999
16.5 mM	7.9748	8.14517	8.55999	8.00322	6.23333	10.8448	8.96854	11.0817	10.2248	9.98791	7.77685	6.65421	7.21553	8.21368	8.01233	6.02705	4.48686	5.16945	6.03299	5.23819
3-G
Relative mRNA level (MIN6 cell)
	pEX3ciR						oe-circGlis3						sh-NC						sh-circGlis3
NeuroD1	1.06541	0.847576	0.93784	1.18464	1.11554	0.848992	2.99607	2.69991	2.58371	2.27056	2.66544	3.15904	1.01459	0.889399	0.959865	1.0009	0.89604	1.2392	0.275612	0.523975	0.324321	0.381294	0.333632	0.305035
Creb1	1.14222	1.09569	0.802019	1.11626	0.867093	0.976725	2.90774	2.79295	2.39581	3.18931	1.79398	2.69098	0.911048	0.79863	1.16119	1.16279	1.07771	0.888637	0.30368	0.492752	0.51725	0.387597	0.349782	0.207979
3-H
Replicate #1				Replicate #2				Replicate #3				Analysis of gray values of the image data
Source number	Uncropped blots	Date		Source number	Uncropped blots	Date		Source number	Uncropped blots	Dates		NeuroD1/GAPDH (Fold to Control)
3H-Creb1-oe (1)		2022-6-16		3H-Creb1-oe (2)		2022-6-24		3H-Creb1-oe (3)		2022-7-17		pEX3ciR	oe-circGlis3	sh-NC	sh-circGlis3
												0.917042	1.87462	1.09567	0.489282
												1.07931	2.17861	0.913863	0.47702
												1.00365	2.12451	0.990464	0.303158
3H-Creb1-sh (1)		2022-6-16		3H-Creb1-sh (2)		2022-6-24		3H-Creb1-sh (3)		2022-7-17		CREB1/GAPDH (Fold to Control)
												pEX3ciR	oe-circGlis3	sh-NC	sh-circGlis3
												1.10255	2.07084	0.96047	0.406272
												0.882195	1.88547	0.894011	0.483317
												1.01525	2.05088	1.14552	0.366601
3H-GAPDH-oe (1)		2022-6-16		3H-GAPDH-oe (2)		2022-6-24		3H-GAPDH-oe (3)		2022-7-17
3H-GAPDH-sh (1)		2022-6-16		3H-GAPDH-sh (2)		2022-6-24		3H-GAPDH-sh (3)		2022-7-17
3H-Neurod1-oe (1)		2022-6-16		3H-Neurod1-oe (2)		2022-6-24		3H-Neurod1-oe (3)		2022-7-17
3H-Neurod1-sh (1)		2022-6-16		3H-Neurod1-sh (2)		2022-6-24		3H-Neurod1-sh (3)		2022-7-17
3-I
Replicate #1				Replicate #2				Replicate #3
Source number	Uncropped blots	Date		Source number	Uncropped blots	Date		Source number	Uncropped blots	Date		Analysis of gray values of the image data
3I-Actin-oe (1)		2022-6-16		3I-Actin-oe (2)		2022-6-24		3I-Actin-oe (3)		2022-7-17		Caspase 3/β-Actin (Fold to Control)
												pEX3ciR	oe-circGlis3	sh-NC	sh-circGlis3
												1.07617	1.35773	1.11047	0.673246
												0.910281	1.24672	1.04731	0.631838
												1.01355	1.29428	0.842224	0.711052
3I-Actin-sh (1)		2022-6-16		3I-Actin-sh (2)		2022-6-24		3I-Actin-sh (3)		2022-7-17
												cleaved-Caspase 3/ β-Actin (Fold to Control)
												pEX3ciR	oe-circGlis3	sh-NC	sh-circGlis3
												1.1845	0.376492	1.10226	1.45901
												0.97226	0.411702	1.02375	1.71131
3I-Bad-oe (1)		2022-6-15		3I-Bad-oe (2)		2022-6-25		3I-Bad-oe (3)		2022-7-18		0.843236	0.235194	0.873988	1.80046
												BCL-2/β-Actin (Fold to Control)
												pEX3ciR	oe-circGlis3	sh-NC	sh-circGlis3
												1.01368	1.5678	1.07155	0.471978
3I-Bad-sh (1)		2022-6-15		3I-Bad-sh (2)		2022-6-25		3I-Bad-sh (3)		2022-7-18		0.939185	1.64079	0.985143	0.468389
												1.04713	1.54492	0.943308	0.624963
												BAX/β-Actin (Fold to Control)
												pEX3ciR	oe-circGlis3	sh-NC	sh-circGlis3
3I-Bcl2-oe (1)		2022-6-15		3I-Bcl2-oe (2)		2022-6-25		3I-Bcl2-oe (3)		2022-7-18		1.18957	0.398422	1.13562	1.95824
												0.93024	0.212791	0.947713	2.22308
												0.880186	0.48904	0.916667	2.61657
3I-Bcl2-sh (1)		2022-6-15		3I-Bcl2-sh (2)		2022-6-25		3I-Bcl2-sh (3)		2022-7-18
3I-Caspase3-oe (1)		2022-6-17		3I-Caspase3-oe (2)		2022-6-26		3I-Caspase3-oe (3)		2022-7-21
3I-Caspase3-sh (1)		2022-6-17		3I-Caspase3-sh (2)		2022-6-26		3I-Caspase3-sh (3)		2022-7-21
3I-cleaved Caspase3-oe (1)		2022-6-19		3I-cleaved Caspase3-oe (2)		2022-7-7		3I-cleaved Caspase3-oe (3)		2022-8-1
3I-cleaved Caspase3-sh (1)		2022-6-19		3I-cleaved Caspase3-sh (2)		2022-7-7		3I-cleaved Caspase3-sh (3)		2022-8-1
3-J
Apoptosis Rate (MIN6 cell, %)
pEX3ciR	oe-circGlis3	sh-NC	sh-circGlis3
24.1	16.2	25	37.5
26.4	15.1	22.9	38.1
25.1	17.1	26.3	34.4
24.4	15.8	19.7	31.2
20.9	11.6	26.2	36.1
22.5	15.3	24.3	29.7
3-K
Percentage of TUNEL positive number (MIN6 cell)
pEX3ciR	oe-circGlis3	sh-NC	sh-circGlis3
25.29	11.74	22.25	37.79
20	12.25	26.67	33.33
17.5	13.33	18.25	33.82
26.67	8.25	20.5	35.86
23.16	9.33	17.33	29.67
3-L
Percentage of TUNEL positive number (Mice primary islets)
pEX3ciR	circGlis3	sh-NC	sh-circGlis3
13.67	6.35	13.67	22.4
12.54	4.24	12.84	19.67
14.38	9.99	12.25	18.63
12.23	8.13	10	19.12
10.11	5	11.23	17.33
3-M
Percentage of TUNEL positive number (Human primary islets)
pEX3ciR	oe-circGlis3	sh-NC	sh-circGlis3
11.89	7.93	12.88	22.79
12.88	1.98	16.85	30.72
10.9	3.96	9.91	19.82
13.88	7.93	11.89	22.79
14.87	1.98	10.9	25.77

## Sheet: Figure 4
4-B			4-C			4-D			4-E
HOMA-IR (mIU l-1mmol l-1, HFD)			Serum Insulin (ng/mL, HFD)			Serum Proinsulin (pmol/L, HFD)			Serum Proinsulin / Insulin (HFD)
oe-vector	oe-circGlis3		oe-vector	oe-circGlis3		oe-vector	oe-circGlis3		oe-vector	oe-circGlis3
10.5169	7.89277		1.4312	1.24314		200.722	171.909		1.05417	1.03769
9.39005	8.36882		0.860153	1.62636		194.348	181.922		0.730475	0.45204
11.9892	8.26746		1.1057	2.11015		140.619	188.806		0.570551	0.519581
8.56913	8.25047		1.08701	2.77467		183.122	199.445		0.978272	0.617112
8.64595	8.36854		0.585315	2.33701		145.625	203.199		0.795425	0.715037
9.19274	7.64047		1.54499	1.31386		152.509	213.838		1.01168	0.763518
10.1736	8.25705		0.557895	0.962016		160.645	215.09		1.08453	0.950652
9.54077	8.82774		1.06314	1.65023		169.406	202.612		1.6807	0.946452
11.1168	7.43243		0.875395	1.87677		171.283	221.948		1.78285	0.464506
4-F
Blood Glucose (mmol/L, IPGTT, HFD)
TIME (min)	oe-vector						oe-circGlis3							Area Under Curve (103)
0	8	8.3	9.1	7.4	7.5	7.9	6.8	6.1	6.3	7.3	6.7	6.7		oe-vector	oe-circGlis3
5	24.7	23.6	23.3	29.8	31.1	26.7	20.5	18.7	23.9	19	22.3	19.3		2.609	1.702
15	29.6	35	35	30.3	35	33	28.3	25.8	24.2	24.1	29.2	27.7		2.746	1.533
30	29.6	35	35	27.8	33.1	35	19.4	17.4	21.8	14.6	20.7	17.2		2.818	1.782
60	25.6	26.4	22.6	19.4	19.7	22	10.3	10.5	11.5	10.6	13.7	14.6		2.461	1.514
90	15.1	12.7	16.8	15.3	13.1	17.2	10.1	7.9	11.2	9.7	12.3	10.3		2.637	1.9
120	9.8	10	14.2	11.6	14.6	11.3	8.6	7.4	7.5	7.6	7	6.9		2.766	1.745
4-G
Blood Glucose (mmol/L, IPITT, HFD)
TIME (min)	oe-vector						oe-circGlis3							Area Under Curve (103)
0	8.6	7.6	8.2	8.8	7.2	8.1	8.1	6.4	6.7	7.7	7.1	7		oe-vector	oe-circGlis3
5	7.5	8.4	8.3	8.4	9.2	8.7	6.6	7.6	7.1	7.6	6.9	7.3		0.6278	0.5628
15	4.7	5.2	3.6	5.2	4.1	4.7	3.2	3.2	4.4	4.3	4.5	4.3		0.6173	0.5615
30	4.3	4.3	3.9	3.8	4.2	3.6	3.7	3.3	3.2	3.4	3.1	3.6		0.6025	0.5465
45	4.8	4.8	4.2	3.9	3.6	3.7	3.3	3.2	3.7	3.5	3.4	2.3		0.6518	0.571
60	4.9	4.3	4.3	6.1	4.2	4.6	3.6	3.2	3.2	4.4	4.3	3.6		0.5793	0.605
90	4.9	5.5	6	5.4	4.6	4.9	5.5	6.2	5	4.9	6.2	4.8		0.6078	0.5385
120	6.5	4.8	5.1	5.8	6.1	6.9	6.8	6.2	6.4	6.1	6.6	6.6
4-H
Plasma Insulin (ng/mL,HFD,GSIS)														Area Under Curve
TIME (min)	oe-vector						oe-circGlis3							oe-vector	oe-circGlis3
0	1.49955	1.88398	1.67608	1.60048	1.83569	1.41089	1.53919	1.47606	1.82031	2.00527	1.46762	1.65167		67.49	94.09
5	3.18447	3.49961	3.83512	3.55679	3.22213	3.57789	4.3621	4.2541	3.909	3.93665	4.30946	3.87782		78.35	85.36
15	2.28666	2.64266	2.08148	2.2874	2.16497	2.53461	3.19891	2.76355	3.04186	2.74474	3.19001	3.08478		70.08	85.17
30	1.50384	1.91446	1.48098	1.53339	1.57241	1.67908	2.33811	2.02952	1.77052	2.03337	1.86765	1.95601		70.77	84.1
														67.61	89.87
4-I														74.64	86.44
8-week HFD-islets Insulin secretin (% of content)
	oe-vector						oe-circGlis3
2.5 mM	2.75597	2.99042	4.2508	2.22751	2.31955	2.8583	2.38606	3.25881	2.96959	3.51148	2.58463	2.29711
16.7 mM	6.07268	8.55136	7.03006	8.57272	8.27194	7.0982	11.4338	9.7524	11.8342	10.4385	10.698	11.4165
4-J
16-week HFD-islets Insulin secretin (% of content)
	oe-vector						oe-circGlis3
2.5 mM	0.874067	0.842701	0.848975	1.04135	0.915889	1.0999	0.769514	1.14591	0.66496	0.727692	1.27137	0.497675
16.7 mM	3.3593	2.86529	3.47693	2.95939	2.51242	2.06545	5.42005	3.30285	3.68779	4.9547	4.33321	3.14117
4-K			4-L
β-cell mass (mg, HFD)			Percentage of TUNEL positive number (%, HFD)
oe-vector	oe-circGlis3		TIME (weeks)	oe-vector						oe-circGlis3
2.20917	3.25144		8	7.4	9.3	6.9	10	7.1	7.7	0	3.1	3.6	4.7	2.4	2.6
2.56297	4.89373		20	28.8	26.7	22.5	30.5	29.3	24.6	16.6	17.7	10.4	15.8	14.1	9.5
3.14219	4.69781
2.20546	2.82694
2.92589	4.41968
3.43185	3.71649
2.37749	4.40166
3.05642	3.61521
2.82354	3.33504
2.12134	2.98776
4-M
Replicate #1				Replicate #2				Replicate #3
Source number	Uncropped blots	Date		Source number	Uncropped blots	Date		Source number	Uncropped blots	Date		Analysis of gray values of the image data
4M-Actin (1)		2020-1-15		4M-Actin (2)		2020-12-26		4M-Actin (3)		2021-4-28		Caspase 3/β-Actin (Fold to Control)			BCL-2/β-Actin (Fold to Control)
												oe-vector	oe-circGlis3		oe-vector	oe-circGlis3
												1.029	1.40644		0.90334	2.17171
												1.07579	1.47663		0.860926	2.824
												0.895205	1.89678		1.23573	2.75275
4M-Bax (1)		2020-1-15		4M-Bax (2)		2020-12-26		4M-Bax (3)		2021-4-28		0.962044	1.62863		0.730738	1.45386
												1.05253	1.58904		1.05305	1.82307
												0.985427	2.01539		1.21621	1.42805
												0.730643	1.44972		0.733523	1.13923
												1.06106	1.37001		1.19747	1.75203
4M-Bcl2 (1)		2020-1-16		4M-Bcl2 (2)		2020-12-27		4M-Bcl2 (3)		2021-4-28		1.2083	1.07663		1.06901	1.62225
												cleaved-Caspase 3/β-Actin (Fold to Control)			BAX/β-Actin (Fold to Control)
												oe-vector	oe-circGlis3		oe-vector	oe-circGlis3
												1.06922	0.869443		1.01011	0.623634
4M-Caspase3 (1)		2020-1-21		4M-Caspase3 (2)		2020-12-27		4M-Caspase3 (3)		2021-4-28		0.963631	0.887549		1.00615	0.490632
												0.937103	0.525776		0.983737	0.314807
												1.01125	1.04764		0.921615	0.785565
												1.01126	0.904382		1.00658	0.794805
												0.977489	0.851872		1.0718	0.789756
4M-cleaved-Caspase3 (1)		2020-1-25		4M-cleaved-Caspase3 (2)		2020-12-29		4M-cleaved-Caspase3 (3)		2021-4-29		0.967923	0.691317		1.01855	0.72822
												1.09497	0.729411		1.0761	0.749502
												0.967147	0.700458		0.905357	0.951054
4-N						4-O
Serum Insulin (ng/mL, Leprdb/db)			Serum Proinsulin (pmol/L, Leprdb/db)			Serum Proinsulin / Insulin (Leprdb/db)
oe-vector	oe-circGlis3		oe-vector	oe-circGlis3		oe-vector	oe-circGlis3
2.24099	3.14978		327.735	286.432		0.849246	0.43738
2.61549	3.17974		344.632	309.586		1.2388	0.522641
3.02494	4.18838		617.483	377.799		1.22591	0.579108
2.86016	3.03493		553.025	368.412		1.12281	0.704916
2.40078	3.02494		430.993	248.883		1.47155	0.482963
2.46569	2.86016		352.767	312.09		0.830808	0.633637
4-P
Blood Glucose (mmol/L, IPITT, Leprdb/db)
TIME (min)	oe-vector						oe-circGlis3							Area Under Curve (103, Leprdb/db,IPITT)
0	12.5	11.9	12.5	13.8	11.1	13	11.7	12.1	11.6	12	11.2	10.9		oe-vector	oe-circGlis3
15	8.9	8.9	6.9	7.2	8.3	8.2	6.8	6.9	6.9	6.1	7	7.9		1.098	0.7695
30	5.1	5.6	5.9	5.3	6.2	5.7	4.7	3.6	4	4.2	4.9	5		1.027	0.8183
60	4.6	3.8	4.1	4.3	4.4	4.7	2.9	3.1	3.6	3.6	4	3.3		0.984	0.807
90	5.2	5.6	6.4	5.7	6.8	6.6	4	4.7	4.5	4.9	5	4.2		1.087	0.8085
120	9.6	7.9	7.2	9.2	7.9	8.3	5.8	6.6	6.2	6	5.4	7		1.081	0.8393
150	11.6	10.6	8.2	12	10.7	9.9	6.2	7.4	6.5	6.5	7.2	7.7		1.085	0.8633
4-Q
Plasma Insulin (ng/mL, Leprdb/db, GSIS)														Area Under Curve (Leprdb/db, GSIS)
TIME (min)	oe-vector						oe-circGlis3							oe-vector	oe-circGlis3
0	2.02779	2.54764	2.2665	2.16427	1.8062	1.90789	2.08139	1.79603	2.46154	1.71166	1.98462	2.2335		76.86	122.9
5	3.64518	3.27227	3.71149	4.65623	4.08721	4.68386	5.71048	6.09274	6.42643	5.15352	6.16521	5.61986		84.96	124.8
15	2.24736	3.1479	2.47942	2.72471	2.57888	3.01919	3.9546	4.20207	4.09989	4.46067	3.79989	3.65513		80.6	124.9
30	2.18105	1.96004	2.1479	1.67272	2.28051	2.43522	3.39102	2.94346	2.56783	2.36892	2.41864	2.83685		86.94	116.5
														84.51	116.8
4-R														95.9	114.7
Percentage of TUNEL positive number (%, Leprdb/db)
TIME (weeks)	oe-vector						oe-circGlis3
6	1.2	2.1	0	1.4	1.1	3.4	0	0	2.2	1.3	0	2.3
8	8.3	6.5	5.4	4.9	9.1	8.6	2.8	3.6	3.8	4.3	3.4	5.3
10	15.5	14.5	16.8	17.2	20.4	17.8	7.8	9.8	11.6	8.2	6.9	6.6
12	36.9	40.9	35.6	32.7	28.3	40.3	25.7	20.9	21.2	18.6	23.1	29.1
4-S
β-cell mass (mg, Leprdb/db)
oe-vector	oe-circGlis3
3.94806	6.16016
2.42555	7.30017
3.65634	4.33477
3.53494	5.4414
3.72693	4.18377
3.10315	5.03235
2.39975	5.01019
3.22821	4.9369
3.9369	6.2623

## Sheet: Figure 5
5-B					5-C
Expressive Level Flod change to NCD (HFD)					Expressive Level Flod change to control (Leprdb/db)
miRNA-124-3p	miRNA-298-5p	miRNA-3113-5p	miRNA-3104-3p		miRNA-124-3p	miRNA-298-5p	miRNA-3113-5p	miRNA-3104-3p
1.6358	1.30173	1.12826	0.715323		1.85746	1.39685	0.937354	0.842723
1.76541	1.26126	1.01157	0.937354		1.91467	1.59885	0.850667	0.652677
1.81504	1.44273	1.26588	1.01866		2.20891	1.7224	1.14387	0.724295
1.4406	1.82057	1.56555	0.97942		2.19887	1.21225	1.10479	0.715455
1.55473	1.68095	1.0914	0.972655		2.31338	1.67456	1.26191	0.983217
1.59844	1.30159	1.13328	1.04972		1.75321	1.56594	0.899171	1.10145
5-D					5-E
Abundence miR-124-3p level(/Input, MIN6 cell)					Abundence circGlis3 level (/ Input, MIN6 cell)
Beads	Anti-sense	Sense			Beads	NC	miR-124-3p
0.80107	1.94531	19.8353			0.629829	0.898317	6.79616
1.09429	1.74723	20.8215			1.25258	1.09629	7.38563
1.14076	2.07769	17.3878			0.783512	0.734741	7.33461
1.05084	1.67791	22.1521			0.908358	1.37427	5.57987
1.06551	1.77358	23.0651			0.859359	1.01205	9.60501
0.883649	1.13813	19.3384			1.23228	1.14764	7.88349
5-G
Relative Luciferase Activity (MIN6 cell)
	NC			oe-miR-124-3p			anti-NC			anti-miR-124-3p
circGlis3 wt	0.811024	0.839695	1.04211	0.569231	0.660784	0.597315	0.826772	1.0566	0.992248	1.27458	1.52101	1.53451
circGlis3 mut	0.627907	0.732283	0.763359	0.80292	0.734513	0.669231	0.669291	0.773585	0.627907	0.80198	0.597315	0.798319
5-H
Relative miR-124-3p level
	pEX3ciR						oe-circGlis3						sh-NC						sh-circGlis3
MIN6	1.00231	1.03766	0.961483	0.908358	0.859359	1.23228	0.716978	0.655197	0.637135	0.492671	0.392733	0.619598	1.04006	1.00191	0.997354	1.11839	0.914729	0.966886	1.28356	1.39799	1.19841	0.96399	1.27745	1.41062
islets	0.868693	1.15397	1.09155	0.913921	1.06329	0.940445	0.660063	0.79436	0.729157	0.624021	0.86429	0.753685	1.10506	0.887693	1.13829	0.82228	1.1191	0.973219	1.16006	0.999436	1.29157	0.832583	0.965111	1.24962
5-I
Relative mRNA level (MIN6 cell)
	control						oe-circGlis3						oe-miR-124-3p						oe-circGlis3 + oe-miR-124-3p
Ins1	1.02101	1.04247	0.939523	1.04599	0.990802	0.963206	1.96825	1.71355	1.82426	2.42988	2.02988	1.97866	0.643367	0.717147	0.683441	0.310338	0.535887	0.404476	1.09769	0.977716	1.25741	1.16473	0.814438	0.944124
Ins2	0.990801	1.00463	1.00463	1.00305	0.993902	1.00305	2.13374	1.83724	1.68684	1.72799	1.98712	2.26741	0.653685	0.536846	0.649169	0.489841	0.312235	0.437111	0.897692	0.911619	0.808006	0.790585	0.808508	1.14214
5-J
Relative mRNA level (Mice islets)
	control						oe-circGlis3						oe-miR-124-3p						oe-circGlis3 + oe-miR-124-3p
Ins1	1.07275	1.00777	0.929173	1.11802	0.981365	0.907324	3.24151	3.99077	3.9632	3.40121	3.08666	3.3082	0.558712	0.494157	0.639871	0.544624	0.427304	0.464366	1.18223	1.27835	0.822264	1.63203	1.21139	1.76133
Ins2	0.911877	1.07309	1.04461	0.896756	1.05892	1.03023	3.59668	3.67226	3.64689	3.15162	2.98719	3.34877	0.626588	0.642466	0.690896	0.401461	0.398688	0.559936	0.890711	1.28199	1.18351	0.844791	1.47087	0.950439
5-K
Relative Insulin level (Human islets)
control	oe-circGlis3	oe-miR-124-3p	oe-circGlis3 + oe-miR-124-3p
0.842842	3.34035	0.368567	2.52567
0.854607	4.34694	0.570382	1.92141
1.38831	4.66303	0.450625	1.68825
1.04488	3.70635	0.217638	2.24492
5-L
Insulin Secretion (MIN6, % content)
	control						oe-circGlis3						oe-miR-124-3p						oe-circGlis3 + oe-miR-124-3p
2.5 mM	6.08968	6.36057	7.07101	6.59153	5.65926	5.3293	8.18137	8.22109	7.50987	7.17981	6.03748	7.29249	4.73855	5.58937	4.63462	5.08864	5.99963	5.18357	7.39842	6.02013	6.91655	7.62017	6.607	6.51724
16.7 mM	10.1902	10.4234	11.7227	11.9406	10.6723	9.59426	15.5028	12.1343	13.1667	11.9352	14.2925	13.5915	7.40277	8.63042	9.52818	8.74787	10.3293	8.60677	11.7624	10.0638	12.8737	11.6202	9.04183	9.55561
5-M
Insulin Secretion (Mice islets, % content)
	control						oe-circGlis3						oe-miR-124						oe-circGlis3 + oe-miR-124
2.5 mM	2.00973	2.60597	2.68903	2.30148	2.36444	2.51615	2.05568	2.80759	2.55841	3.02527	2.22676	1.97905	1.78905	1.91138	2.60498	2.30695	2.06594	2.32064	2.5498	2.57856	1.92925	2.12793	2.18376	2.06878
16.7 mM	8.50618	7.85072	9.05224	9.50584	9.36066	8.71943	12.8358	9.24228	11.2152	9.89252	10.1384	10.8193	5.45071	6.57319	7.47044	6.27235	6.64098	6.26433	7.54343	9.90476	8.10401	7.30016	9.08239	9.8083
5-N
Insulin Secretion (Human islets, % content)
	control				oe-circGlis3				oe-miR-124-3p				oe-circGlis3 + oe-miR-124-3p
2.5 mM	1.63581	1.89096	2.27626	2.61525	2.09429	2.58067	2.17013	2.97041	1.44006	1.27041	1.71396	1.81383	2.07674	2.41162	2.29181	1.71377
16.7 mM	3.28673	3.22445	3.77737	3.3409	5.07937	6.30006	4.73064	5.3908	2.47923	2.15946	2.13612	2.07296	2.75136	2.92045	3.30851	3.26677
5-O
Blood Glucose (mmol/L, IPGTT, HFD)
TIME (min)	Control						oe-miR-124-3p						oe-circGlis3 + oe-miR-124-3p							Area Under Curve (103, HFD, IPGTT)
0	5.9	6.8	5.6	7.3	5.8	6.5	7.3	7.8	5.9	6	6.8	7.2	5.7	5.9	6.2	6.6	6.3	7.1		Control	oe-miR-124-3p	oe-circGlis3 + oe-miR-124-3p
5	22.5	19.8	20.3	17.9	20.2	16.9	23.1	25.8	22.3	19.9	25.2	18.1	18.8	15.9	19.3	22.8	24.1	23.2		2.447	2.84	2.343
15	30.2	33.5	26.8	28.9	34	28.6	33.3	33.5	35	35	35	30.5	33.2	30.2	30.2	29	29.6	27.3		2.622	3.033	2.354
30	25	30.3	27.1	29.4	30.8	27.7	31.2	34.2	29	35	32.8	35	25.7	26.4	22.3	28.6	24.8	30.2		2.346	2.832	2.16
60	20.3	23.4	21.4	19.8	21.5	19.4	24.6	26.3	27	29.4	24.4	23.9	19.8	21.8	16.1	19.5	20.7	18.6		2.368	3.05	2.296
90	17.5	18.5	16.6	15.8	14.9	19	22.6	23.8	19.4	17.5	23	18.2	16.7	16.1	15.4	13.6	14.9	10.3		2.475	2.966	2.296
120	8.1	6.6	6.3	8.3	6.6	7.4	7.6	8.6	11.2	16.9	10.8	8.1	6.6	7.4	5.4	7.3	6.9	8.2		2.387	2.707	2.203
5-P
Serum Insulin (ng/mL, HFD, GSIS)																				Area Under Curve
TIME (min)	Control						oe-miR-124-3p						oe-circGlis3 + oe-miR-124-3p							Control	oe-miR-124-3p	oe-circGlis3 + oe-miR-124-3p
0	1.42968	1.11475	1.22162	1.31516	1.19602	1.22874	0.558865	1.10105	1.13082	1.56981	1.05397	1.33802	1.29838	1.16443	1.19792	1.39136	1.48035	1.09745		66.23	40.68	51.68
5	3.78466	3.97747	3.83479	3.36804	3.44199	3.46208	1.79764	1.60092	1.8387	1.79633	1.83059	2.00289	2.87027	2.27464	2.2407	2.70114	3.07648	2.75653		70.52	40.42	51.11
15	1.96886	2.22356	1.85532	2.23653	1.93132	2.56058	1.20744	1.28605	1.10739	1.0531	1.38236	1.17171	1.50148	1.58672	1.42279	1.42934	1.64902	1.63918		66.9	37.44	47.69
30	1.2884	1.34832	1.58531	1.51478	1.30588	1.26763	1.42828	1.27768	0.930182	0.957146	0.866658	1.12067	1.08511	1.50779	1.34672	1.49139	0.995355	1.21872		67.87	37.74	52.79
																				62.74	40.14	54.85
5-Q																				70.55	41.42	53.05
Relative Luciferase Activity
	NC				oe-miR-124				anti-NC				anti-miR-124
NeuroD1-WT	0.874934	0.901447	1.37437	1.02997	0.428429	0.434381	0.618182	0.533811	0.914095	1.00381	1.06218	0.863363	1.83392	2.12792	1.92592	1.49851
NeuroD1-mut	0.968632	0.927993	0.980047	1.05055	0.895719	0.92356	0.874934	0.801447	0.930321	0.814703	1.1752	0.875559	0.914095	1.00381	1.16218	0.863363
5-R
Relative Luciferase Activity
	NC				oe-miR-124				anti-NC				anti-miR-124
Creb1-WT	0.9699	0.920162	0.723549	0.773246	0.388972	0.374138	0.23934	0.583239	0.826144	0.977415	0.973164	1.24647	1.24719	1.73973	1.2967	1.48841
Creb1-MUT	0.731595	1.32258	1.14947	0.987224	0.828457	1.17918	1.06041	0.937153	0.9699	0.920162	1.06485	1.09951	0.928395	0.988372	1.07807	1.05575
5-S
Relative mRNA level (MIN6 cell)
	control						oe-circGlis3						oe-miR-124-3p						oe-circGlis3 + oe-miR-124-3p
NeuroD1	0.946058	0.959264	1.10191	0.99539	0.99539	1.00928	2.31222	1.75473	1.91222	1.87038	2.34463	2.09649	0.384584	0.223591	0.413831	0.474123	0.484085	0.280742	1.0163	0.99539	1.28851	1.55264	1.33952	1.65936
Creb1	0.963707	0.844791	1.2283	0.948246	1.09682	0.961483	2.28343	2.37554	2.00134	1.89539	2.49539	1.90928	0.437018	0.433033	0.369555	0.448246	0.396825	0.361483	0.860551	0.903335	0.928731	0.813959	1.03526	0.802811
5-T
Replicate #1				Replicate #2				Replicate #3				Analysis of gray values of the image data
Source number	Uncropped blots	Dates		Source number	Uncropped blots	Dates		Source number	Uncropped blots	Dates		NeuroD1/GAPDH (Fold to control)
5T-Creb1 (1)		2022-6-21		5T-Creb1 (2)		2022-6-30		5T-Creb1 (3)		2022-7-23		pEX3ciR	oe-miR-124-3p	oe-circGlis3	oe-miR-124-3p + oe-circGlis3
												0.908211	0.42344	1.48265	1.31201
												1.07051	0.381329	1.82479	1.28236
												1.02128	0.513422	1.91758	1.16366
5T-GAPDH (1)		2022-6-21		5T-GAPDH (2)		2022-6-30		5T-GAPDH (3)		2022-7-23		CREB1/GAPDH (Fold to control)
												pEX3ciR	oe-miR-124-3p	oe-circGlis3	oe-miR-124-3p + oe-circGlis3
												0.976885	0.633346	1.15947	1.04775
												1.02212	0.549482	1.43606	0.979248
												1.00099	0.590072	1.48866	1.06216
5T-Neurod1 (1)		2022-6-21		5T-Neurod1 (2)		2022-6-31		5T-Neurod1 (3)		2022-7-23
5-U
Relative mRNA level (HFD-islets)
	control						oe-miR-124-3p						oe-circGlis3 + oe-miR-124-3p
NeuroD1	0.997857	0.952897	0.988013	1.01662	1.02992	1.01662	0.756109	0.777009	0.523647	0.654963	0.763799	0.786856	1.22264	1.17283	1.03688	1.16921	1.27062	1.29732
Creb1	0.976451	1.18997	1.14349	0.900342	0.905943	0.922721	0.644685	0.795762	0.66281	0.742262	0.781793	0.773782	1.03307	0.785683	0.886395	1.2655	1.37526	1.00416
5-V
Replicate #1				Replicate #2				Replicate #3				Analysis of gray values of the image data
Source number	Uncropped blots	Dates		Source number	Uncropped blots	Dates		Source number	Uncropped blots	Dates		NEUROD1/β-Tublin (Fold to control)
5V-Creb1 (1)		2021-5-18		5V-Creb1 (2)		2020-1-23		5V-Creb1 (3)		2020-12-28		control	oe-miR-124-3p	oe-miR-124-3p + oe-circGlis3
												1.12165	0.380205	0.999029
												1.11657	0.203303	0.85082
												1.27392	0.238157	1.15869
												0.954635	0.663635	0.935203
5V-Neurod1 (1)		2021-5-18		5V-Neurod1 (2)		2020-1-24		5V-Neurod1 (3)		2021-1-23		1.03885	0.666521	1.10787
												1.00652	0.825835	1.04875
												0.609517	0.646957	0.824301
												0.921397	0.65505	1.45762
												0.956958	0.871175	0.923704
5V-Tublin (1)		2021-5-18		5V-Tublin (2)		2020-1-21		5V-Tublin (3)		2021-1-23
												CREB1/β-Tublin (Fold to control)
												control	oe-miR-124-3p	oe-miR-124-3p + oe-circGlis3
												1.11928	0.400131	1.03797
												0.925505	0.382393	0.998597
												0.955214	0.544815	1.22156
												1.13948	0.770025	0.909346
												0.922379	0.75175	0.956714
												0.938136	0.798724	0.95665
												0.720573	0.600158	0.943801
												1.0595	0.589884	1.08162
												1.21993	0.576683	1.30391

## Sheet: Figure 6
6-A
Accession	Description	Gene name	ΣCoverage	Σ# Proteins	Σ# Unique Peptides	Σ# Peptides	Σ# PSMs	Coverage SENSE	# Peptides SENSE	# PSM SENSE	Coverage ANTI_SENSE	# Peptides ANTI_SENSE	# PSM ANTI_SENSE	# AAs	MW [kDa]	calc. pI
G3UXT7	RNA-binding protein FUS (Fragment) OS=Mus musculus OX=10090 GN=Fus PE=1 SV=1 - [G3UXT7_MOUSE]	Fus	40	7	5	5	6	34.62	4	5	5.38	1	1	130	13.9986	8.96826
E9PWX6	Splicing factor U2AF 26 kDa subunit OS=Mus musculus OX=10090 GN=U2af1l4 PE=4 SV=1 - [E9PWX6_MOUSE]	U2af1l4	37.84	13	1	1	1	37.84	1	1				37	3.91194	5.021
A2CEK9	Major urinary protein 1 (Fragment) OS=Mus musculus OX=10090 GN=Mup1 PE=4 SV=1 - [A2CEK9_MOUSE]	Mup1	36.67	24	1	1	1	36.67	1	1				30	3.50981	8.03076
Q1JUQ7	FK506 binding protein12-T2 OS=Mus musculus OX=10090 GN=Fkbp1a PE=2 SV=1 - [Q1JUQ7_MOUSE]	Fkbp1a	35.14	5	1	1	1	35.14	1	1				37	4.01899	9.0415
Q8K003	Translation machinery-associated protein 7 OS=Mus musculus OX=10090 GN=Tma7 PE=3 SV=1 - [TMA7_MOUSE]	Tma7	31.25	1	3	3	4	31.25	3	4				64	7.06193	9.99365
A0A0G2JER0	Protein shisa-5 (Fragment) OS=Mus musculus OX=10090 GN=Shisa5 PE=4 SV=1 - [A0A0G2JER0_MOUSE]	Shisa5	28.47	1	1	1	1	28.47	1	1				137	14.691	7.21045
Q8C2K0	Uncharacterized protein OS=Mus musculus OX=10090 GN=Rpl12 PE=2 SV=1 - [Q8C2K0_MOUSE]	Rpl12	25	4	3	3	4	15.24	2	2	15.24	2	2	164	17.7955	9.5542
Q9Z2X1	Heterogeneous nuclear ribonucleoprotein F OS=Mus musculus OX=10090 GN=Hnrnpf PE=1 SV=3 - [HNRPF_MOUSE]	Hnrnpf	22.89	8	6	7	10	22.89	7	10				415	45.7009	5.49072
G3UY98	N6-adenosine-methyltransferase subunit METTL3 OS=Mus musculus OX=10090 GN=Mettl3 PE=1 SV=1 - [G3UY98_MOUSE]	Mettl3	22.22	8	1	1	1	22.22	1	1				36	4.28923	10.2427
Q3UAZ7	Uncharacterized protein (Fragment) OS=Mus musculus OX=10090 GN=Hmgb2 PE=2 SV=1 - [Q3UAZ7_MOUSE]	Hmgb2	22.1	5	3	3	3	22.1	3	3				181	20.5205	9.81787
6-B
Fold Relative to IgG
	IgG						anti-Scotin
Gapdh	1.01162	1.21866	0.741023	0.888474	0.828976	1.22213	1.90953	1.00057	1.23644	1.52727	1.36738	1.3754
circGlis3	1.15702	0.872655	0.972655	1.21916	0.890419	0.890419	16.341	19.8216	15.4501	18.7433	20.0588	17.2888
6-C
Replicate #1				Replicate #2
Source number	Uncropped blots	Dates		Source number	Uncropped blots	Dates		Analysis of gray values of the image data
6C-Actin (1)		2022-6-29		6C-Actin (2)		2022-7-22		Pulldown-SCOTIN (Fold to Input)
								Input	Beads	Sense	Anti-sense
								1.02105	0.0745224	1.04524	0.164575
								1.0002	0.0681782	1.331	0.225778
								0.978752	0.0687954	1.2825	0.212228
6C-Pulldown Scotin (1)		2022-6-29		6C-Pulldown Scotin (2)		2022-7-22
6-E
Replicate #1				Replicate #2				Replicate #3
Source number	Uncropped blots	Dates		Source number	Uncropped blots	Dates		Source number	Uncropped blots	Dates
6E-Actin (1)		2020-12-6		6E-Actin (2)		2020-4-22		6E-Actin (3)		2022-3-25
6E-Scotin (1)		2020-12-6		6E-Scotin (2)		2020-4-22		6E-Scotin (3)		2022-3-25
Analysis of gray values of the image data
SCOTIN/β-Actin (Fold to NCD)				Relative Scotin mRNA
NCD	HFD			NCD	HFD
0.856373	2.39757			1.27456	2.32495
1.09037	2.35858			0.768438	2.25536
1.05326	2.0697			0.965936	2.91702
0.753644	1.34458			1.03526	2.56093
0.938159	1.24793			0.858565	1.95432
1.3082	1.24962			1.18921	2.37471
0.815493	1.74212
0.675835	1.7159
1.50867	1.47344
6-F
Replicate #1				Replicate #2				Replicate #3
Source number	Uncropped blots	Dates		Source number	Uncropped blots	Dates		Source number	Uncropped blots	Dates
6F-Actin (1)		2021-1-6		6F-Actin (2)		2020-1-25		6F-Actin (3)		2022-4-2
6F-Scotin (1)		2021-1-6		6F-Scotin (2)		2020-1-25		6F-Scotin (3)		2022-4-2
Analysis of gray values of the image data
SCOTIN /β-Actin (Fold to NCD)				Relative Scotin mRNA
control	Leprdb/db			control	Leprdb/db
0.862146	2.00093			1.07177	3.47417
1.22022	1.50036			1.04247	3.15287
0.917635	1.80925			0.895025	3.37916
0.677971	1.47807			0.852635	1.56917
1.22446	1.32586			0.986233	2.53151
1.09757	1.09156			0.952638	2.32947
0.84146	1.1076
1.14386	1.22993
1.01468	1.47624
6-G
Apoptosis Rate (%, MIN6 cell)
Control	oe-Shisa5	circ-Glis3 + oe-Shisa5
22.5	35.36	23.49
14.48	29.93	20.14
21.28	31.47	26.62
18.3	27.8	19.43
18.32	31.45	18.33
6-H
Percentage of TUNEL positive number
	NC						oe-Shisa5						circ-Glis3 + oe-Shisa5
MIN6 cell	11.17	18.82	17.78	13.77	15.62	19.91	43.95	37.35	34.73	41.67	35.63	36.23	25	21.64	19.82	22.33	25.42	26.88
Mice islets	7.32	11.72	8.25	10.68	9.36	15.43	48.71	36.23	33.33	51.42	38.51	44.95	24.66	33.61	29.07	33.43	37.82	35.17
6-I				6-J				6-K
Percentage of TUNEL positive number (Human islets)				β-cell mass (mg, HFD)				Percentage of TUNEL positive number (%, HFD)
NC	oe-Shisa5	circ-Glis3 + oe-Shisa5		Control	oe-Scotin	oe-circGlis3 + oe-Scotin		control	scotin	scotin+circ
12.09	32.5	21.17		2.96657	1.31428	2.47082		9.6	67.5	39.3
18.3	42.59	18.94		2.41776	1.69619	2.02768		8.2	57.1	41.7
10.8	39.41	25.82		3.08985	1.10947	2.58022		10	54.2	36.8
9.13	21.38	19.67		2.46861	1.6115	2.71599		15.6	48.5	32.4
15.34	36.72	20.33		1.93831	1.70586	2.23382		13.4	46.2	25.6
8.99	33.33	17.23		2.35657	1.20402	2.28275		7.4	41.1	35.4
				2.04721	1.76534	2.59092
				2.25116	1.47445	2.4291
				1.92615	1.68035	2.12724
6-L
Replicate #1				Replicate #2				Replicate #3				Analysis of gray values of the image data
Source number	Uncropped blots	Dates		Source number	Uncropped blots	Dates		Source number	Uncropped blots	Dates		Caspase 3/β-Actin (Fold to Control)
6L-Actin (1)		2022-7-14		6L-Actin (2)		2022-6-29		6L-Actin (3)		2022-7-27		control	oe-SCOTIN	oe-circGlis3	oe-circGlis3 + oe-SCOTIN
												0.88811	0.726976	1.4934	0.897953
												0.96964	0.612005	1.34105	1.19453
												1.14225	0.674144	1.31188	1.14952
6L-Bax (1)		2022-7-14		6L-Bax (2)		2022-6-29		6L-Bax (3)		2022-7-27		cleaved-Caspase 3/β-Actin (Fold to Control)
												control	oe-SCOTIN	oe-circGlis3	oe-circGlis3 + oe-SCOTIN
												0.991451	1.69861	0.423245	0.936216
												0.964253	2.04327	0.581837	1.22851
												1.0443	1.63473	0.319696	1.07418
6L-Bcl2 (1)		2022-7-14		6L-Bcl2 (2)		2022-6-29		6L-Bcl2 (3)		2022-7-27
												BCL-2/β-Actin (Fold to Control)
												control	oe-SCOTIN	oe-circGlis3	oe-circGlis3 + oe-SCOTIN
												1.11476	0.282931	2.5889	1.62439
												0.976377	0.162684	2.22586	1.21878
6L-Caspase3 (1)		2022-7-15		6L-Caspase3 (2)		2022-6-30		6L-Caspase3 (3)		2022-7-27		0.908862	0.443976	1.75234	1.2703
												BAX/β-Actin (Fold to Control)
												control	oe-SCOTIN	oe-circGlis3	oe-circGlis3 + oe-SCOTIN
												0.930555	2.57407	0.641653	1.50165
6L-cleaved Caspase3 (1)		2022-7-14		6L-cleaved Caspase3 (2)		2022-6-29		6L-cleaved Caspase3 (3)		2022-7-30		1.25478	2.10721	0.736578	1.46282
												0.814669	2.60052	0.358786	1.59487
6-M
Replicate #1				Replicate #2				Replicate #3				Analysis of gray values of the image data
Source number	Uncropped blots	Dates		Source number	Uncropped blots	Dates		Source number	Uncropped blots	Dates		Caspase 3/β-Actin (Fold to Control)				BCL-2/β-Actin (Fold to Control)
6M-Actin (1)		2021-12-18		6M-Actin (2)		2020-4-30		6M-Actin (3)		2021-1-13		control	oe-SCOTIN	oe-circGlis3 + oe-SCOTIN		control	oe-SCOTIN	oe-circGlis3 + oe-SCOTIN
												1.10226	0.604697	1.31843		1.02631	0.683346	1.30005
												0.900688	0.713518	0.86141		0.938208	0.588281	1.05965
												0.997048	0.838844	0.728271		1.03549	0.648422	0.95903
												1.05989	0.559299	1.09507		1.22178	0.375614	0.689433
6M-Bax (1)		2021-12-18		6M-Bax (2)		2020-5-2		6M-Bax (3)		2021-1-13		1.04293	0.497231	1.00278		1.01109	0.158953	0.938365
												0.897174	0.517998	0.822561		0.76713	0.100446	0.844983
												0.853854	0.827359	0.932659		1.23699	0.318667	0.782423
												1.25798	0.76575	0.743606		0.927789	0.222813	0.774013
												0.888167	0.529373	1.24238		0.835221	0.217148	0.970789
6M-Bcl2 (1)		2021-12-18		6M-Bcl2 (2)		2020-5-2		6M-Bcl2 (3)		2021-1-13
												cleaved-Caspase 3/β-Actin (Fold to Control)				BAX/β-Actin (Fold to Control)
												control	oe-SCOTIN	oe-circGlis3 + oe-SCOTIN		control	oe-SCOTIN	oe-circGlis3 + oe-SCOTIN
												0.898594	1.59092	1.57469		0.575382	1.6993	1.42418
												0.975182	1.97817	1.21648		1.00431	2.02317	1.3761
6M-Caspase3 (1)		2021-12-20		6M-Caspase3 (2)		2020-5-3		6M-Caspase3 (3)		2021-1-13		1.12622	1.71068	1.23254		1.42031	1.92364	0.92197
												1.18972	1.57607	0.821064		0.893327	1.43952	1.29985
												0.971519	1.36931	0.873063		1.04297	1.63271	1.09238
												0.838758	1.43733	0.785849		1.06371	1.55085	0.93029
												0.981567	2.25851	0.861848		0.963118	2.51479	0.903083
6M-cleaved Caspase3 (1)		2021-12-22		6M-cleaved Caspase3 (2)				6M-cleaved Caspase3 (3)		2021-1-13		1.03684	1.54158	0.907784		0.986342	2.18298	0.905814
						2020-4-30						0.981593	1.98857	0.829007		1.05054	1.70626	0.752146

## Sheet: Figure 7
7-A				7-B				7-C
Relative circGlis3 and Qki mRNA expression levels in human serum				Relative circGlis3 and Qki mRNA expression levels in mice serum				Relative Fus mRNA level (Mice islets)
								NCD	HFD
HbA1c (%)	Relative Qki mRNA Level	Relative circGlis3 Level		Fasting glycemia	Relative Qki mRNA Level	Relative circGlis3 Level		0.94606	1.46071
								0.75262	0.94387
								0.88884	1.73035
10.44	2.53747	1.27378		6.4	1.03367	1.03526		1.10445	2.13035
4.42	1.70081	1.28948		6.4	1.04086	0.993093		1.03049	0.8487
5.44	1.631	1.11472		5.9	1.21233	0.972655		0.87863	1.73035
4.23	1.44234	1.29371		4.6	0.906122	1.12766
5.45	1.97603	1.49038		6.6	0.951172	1.08925		7-D
6.21	1.70081	2.54623		6.7	1.00541	0.814131		Replicate #1				Replicate #2				Replicate #3				Analysis of gray values of the image data
4.52	1.9269	1.25845		6.8	0.971158	1.13813		Source number	Uncropped blots	Dates		Source number	Uncropped blots	Dates		Source number	Uncropped blots	Dates		FUS /β-Actin (Fold to NCD)
6.45	1.01758	1.8535		7.8	0.893648	1.25411		7D-Actin (1)		2020-4-27		7D-Actin (2)		2020-12-4		7D-Actin (3)		2021-5-20		NCD	HFD
4.9	1.21182	1.54546		7.5	1.01944	1.29778														0.771867	1.23438
4.62	1.91479	1.66598		7.7	1.06273	1.59107														1.1407	1.19699
4.98	1.66393	1.51349		8.3	1.01944	1.56917														1.08743	1.19482
5.83	1.84471	1.30287		6.3	1.07757	1.67018														0.717665	2.0248
4.04	1.49039	2.10466		13	1.47541	2.33793		7D-Fus (1)		2020-4-27		7D-Fus (2)		2020-12-4		7D-Fus (3)		2021-5-20		1.08621	1.8582
7.76	3.95548	3.13559		13.5	1.39582	2.12869														1.19612	1.37682
5.83	1.35717	1.98608		19.1	1.39654	1.36604														1.15564	1.12307
4.82	0.923042	2.04885		13.2	1.47543	3.08347														0.924968	1.05076
4.43	0.872836	1.94369		12.4	1.62576	2.38347														0.919394	0.847268
4.52	1.46808	1.52006		14.1	1.68309	2.80247
5.3	2.87284	1.36405		10.7	1.30536	3.18951
7.07	2.93642	4.60932		8	1.18686	1.48567		7-E
7.43	2.59079	5.29638		11.3	1.23494	2.25652		Replicate #1				Replicate #2				Replicate #3				Analysis of gray values of the image data
5.3	1.3715	1.89626		10.2	1.34827	2.18951		Source number	Uncropped blots	Dates		Source number	Uncropped blots	Dates		Source number	Uncropped blots	Dates		Normal-FUS (Fold to cytoplasm)
6.74	2.00941	3.02124		13.8	1.18464	2.64175		7E-Fus-normal (1)		2022-6-17		7E-Fus-normal (2)		2022-7-9		7E-Fus-normal (3)		2022-6-26		cytoplasm	nucleus
4.05	0.719592	1.14173		15.2	1.34206	1.74102														1.07726	2.76375
7.45	3.34821	5.54586		16.4	1.66765	1.38831														0.874197	2.6041
5.82	1.55512	4.06452		15.7	2.02948	1.71713														1.04854	2.41081
7.18	4.2711	3.07324		16.7	2.41317	1.99485
6.62	3.5422	6.08078		14.8	1.82416	1.64718		7E-Fus-PA (1)		2022-6-17		7E-Fus-PA (2)		2022-7-9		7E-Fus-PA (3)		2022-6-26		PA-FUS (Fold to cytoplasm)
6.14	3.46629	5.65412		5.8	0.939523	0.955826														cytoplasm	nucleus
7.23	4.12213	5.65412		6.7	1.17284	1.09967														0.950737	0.350135
7.94	2.71959	6.18862		12.1	1.90752	1.97765														0.962988	0.277475
6.64	1.5422	5.44227		11.5	1.7937	2.48567														1.08627	0.314477
9.31	4.47966	8.3265		12.6	0.868542	2.20389		7E-GAPDH-normal (1)		2022-6-17		7E-GAPDH-normal (2)		2022-7-9		7E-GAPDH-normal (3)		2022-6-26
7.69	4.20875	13.3548		13.3	0.833161	2.3546
10.64	3.81952	8.71596		10.2	1.23488	1.6792
8.53	1.97711	10.3585		7.9	0.871684	1.18729
7.86	4.06538	6.04771		12.3	1.26794	1.72641
8.73	2.66362	7.44242		14.6	1.26541	1.41204		7E-GAPDH-PA (1)		2022-6-17		7E-GAPDH-PA (2)		2022-7-9		7E-GAPDH-PA (3)		2022-6-26
9.86	3.68941	7.1748		9.2	1.24038	1.70658
7.13	3.30212	14.1554		7.6	0.866066	1.24845
8.7	3.46629	5.05519
8.03	3.23416	9.68796
7.42	2.79605	7.49388						7E-H3-normal (1)		2022-6-17		7E-H3-normal (2)		2022-7-9		7E-H3-normal (3)		2022-6-26
9.88	2.25541	7.80988
11.05	2.89465	7.49388
10.88	2.91479	10.4172
9.62	3.14572	17.8623
7.4	3.76693	6.41718						7E-H3-PA (1)		2022-6-17		7E-H3-PA (2)		2022-7-9		7E-H3-PA (3)		2022-6-26
10.27	4.12213	12.9147
8.57	2.75756	16.9546
7.02	2.99673	9.59076
7.52	3.10241	5.95463
7.21	3.41856	8.18177
10.43	3.99673	6.09211						7-F
9.21	5.18157	13.5425						Replicate #1				Replicate #2				Analysis of gray values of the image data
16.95	4.0373	4.0153						Source number	Uncropped blots	Dates		Source number	Uncropped blots	Dates		Pulldown-FUS (Fold to Input)
12.29	3.39495	6.40075						7F-Actin (1)		2022-6-25		7F-Actin (2)		2022-7-21		Input	Beads	Sense	Anti-sense
9.95	3.34821	5.51255														0.986913	0.0732513	0.922378	0.380441
12.66	2.68215	4.80727														1.05896	0.114451	0.864627	0.428939
9.66	3.49837	4.24116														0.954129	0.0250746	0.703756	0.299106
4.22	1.2711	1.18951
9.94	2.99673	6.66187						7F-Pulldown Fus (1)		2022-6-25		7F-Pulldown Fus (2)		2022-7-21
7.25	3.25665	7.31013
10.59	4.90207	6.17469
7.14	5.18157	8.95925
7.14	2.64522	7.89865
9.24	6.51331	14.8073		7-G
4.81	1.89657	3.90459		Fold abundance to IgG
6.12	3.49039	6.15539			IgG						anti-FUS
4.28	1.05756	1.23016		Gapdh	1.21982	1.18646	0.782671	1.01623	0.99532	0.988445	0.819508	1.26576	1.06604	0.933286	0.979685	1.08703
6.86	2.8155	4.35335		circGlis3	1.57018	0.872655	0.972655	1.20036	1.17566	1.16754	25.5161	20.3398	28.3118	19.2667	26.0727	21.0193
5.14	2.28689	3.35724
7.32	5.82957	5.99711		7-H
10.11	2.62695	5.99711		Relative circGlis3 level
12.25	3.95421	5.09175			NC					oe-Fus
9.49	6.16197	8.04406		MIN6 cell	1.03049	0.915945	1.05946	0.864146	1.12679	0.366868	0.248548	0.315246	0.468016	0.214201
6.79	3.53912	5.1319		Primary islets	0.916785	0.828145	0.990033	1.01295	1.31337	0.71795	0.669871	0.576461	0.637408	0.754331
4.79	0.993465	6.15346
5.9	2.23802	4.31302		7-I
9.06	3.02935	6.97852		Relative mRNA level (MIN6 cell + 0.5mM PA)
13.31	2.68215	3.28948			oe-vector						oe-Fus						oe-circGlis3						oe-Fus + oe-circGlis3
9.87	5.78931	1.28119		miR-124-3p	0.917645	1.17835	0.922659	1.04488	1.11987	0.854607	2.05148	1.67791	1.77358	1.42766	1.86654	1.62337	0.416978	0.655197	0.437135	0.618805	0.754606	0.720463	1.30483	1.4803	1.21943	1.01328	1.45397	1.20525
5.82	3.51467	2.97319		Ins1	1.02337	1.15135	0.848704	1.05458	1.01162	0.937354	0.659754	0.543367	0.742262	0.582703	0.788843	0.712025	1.88786	2.55537	2.53081	2.14588	1.74917	2.00473	1.53333	1.72508	1.51222	1.49539	1.20928	1.19539
12.8	2.89465	2.32003		Ins2	0.915945	1.02337	1.06683	1.16743	1.00231	0.854607	0.687771	0.817902	0.70125	0.647182	0.375542	0.565757	2.59668	2.67226	3.04689	2.4757	2.50815	2.17051	1.64338	1.83613	1.52274	1.39748	1.71698	1.26473
9.2	5.25391	9.60231		NeuroD1	1.11214	0.941696	0.954842	1.00463	1.02574	0.97041	0.0987552	0.162668	0.162668	0.47182	0.375542	0.265757	1.23399	1.70921	1.94727	1.52851	2.07677	2.37285	0.941696	0.814131	0.903335	0.793701	1.16555	1.21982
12.44	6.42364	1.75279		Creb1	0.83702	1.00231	1.19196	1.32869	0.712025	1.05702	0.072293	0.036147	0.074325	0.052638	0.179228	0.202655	2.1728	1.70921	1.61702	1.92232	2.0163	2.06683	1.13307	1.18568	1.28639	1.09523	1.14969	1.2429
9.31	2.62695	6.99001
10.05	2.89657	2.1161		7-J
5.99	1.68575	6.26217		Abundence circGlis3 level (MIN6 cell + 0.5 mM PA)
13.46	2.53747	2.81183			NC					oe-Fus					oe-Fus + circ-Glis3
13.67	3.10241	1.0535		IgG	1.27162	0.868541	0.905425	0.965936	1.04247	1.09936	1.01866	0.89296	1.06928	0.953897	0.83716	1.107	1.07906	0.99539	1.00473
6.5	2.38401	3.09666		anti-SCOTIN	19.7875	25.5244	23.8007	21.3535	23.2198	11.1892	15.1311	12.3765	11.2198	13.2628	16.818	15.2576	16.3364	14.2898	15.3128
13.49	4.51082	1.87424
5.85	2.40059	4.36512		7-K
6.23	2.95548	2.12826		Abundence circGlis3 level (MIN6 cell + 0.5 mM PA)
14.4	3.27931	1.13986			NC					oe-SCOTIN					oe-SCOTIN + oe-circGlis3
12.62	2.64522	1.52013		IgG	1.01871	0.820708	0.952685	1.17019	1.03771	1.60214	1.68179	1.37113	1.16473	0.793701	2.50875	1.20026	1.98376	2.11987	1.17555
15.29	3.53912	1.19683		anti-Fus	25.824	21.0996	27.158	19.1975	25.717	6.64008	4.55321	5.96364	5.56555	5.21982	16.2368	12.8222	11.8721	13.7596	14.2017
10.44	2.53747	1.27378
4.42	1.70081	1.28948		7-N
5.44	1.631	1.11472		Relative circGlis3 level (MIN6 cell)
4.23	1.44234	1.29371		control	PA	si-Fus	emetine
5.45	1.97603	1.49038		1.02457	0.437013	0.890567	0.700433
6.21	1.70081	2.54623		0.917015	0.413032	0.890567	0.623378
4.52	1.9269	1.25845		1.0607	0.393899	0.791704	0.502094
6.45	1.01758	1.8535		1.09874	0.399543	0.799086	0.599315
4.9	1.21182	1.54546		0.898972	0.499429	0.599315	0.799086
4.62	1.91479	1.66598
4.98	1.66393	1.51349
5.83	1.84471	1.30287
4.04	1.49039	2.10466
7.76	3.95548	3.13559
5.83	1.35717	1.98608
4.82	0.923042	2.04885
4.43	0.872836	1.94369
4.52	1.46808	1.52006
5.3	2.87284	1.36405
7.07	2.93642	4.60932
7.43	2.59079	5.29638
5.3	1.3715	1.89626
6.74	2.00941	3.02124
4.05	0.719592	1.14173
7.45	3.34821	5.54586
5.82	1.55512	4.06452
7.18	4.2711	3.07324
6.62	3.5422	6.08078
6.14	3.46629	5.65412
7.23	4.12213	5.65412
7.94	2.71959	6.18862
6.64	1.5422	5.44227
9.31	4.47966	8.3265
7.69	4.20875	13.3548
10.64	3.81952	8.71596
8.53	1.97711	10.3585
7.86	4.06538	6.04771
8.73	2.66362	7.44242
9.86	3.68941	7.1748
7.13	3.30212	14.1554
8.7	3.46629	5.05519
8.03	3.23416	9.68796
7.42	2.79605	7.49388
9.88	2.25541	7.80988
11.05	2.89465	7.49388
10.88	2.91479	10.4172
9.62	3.14572	17.8623
7.4	3.76693	6.41718
10.27	4.12213	12.9147
8.57	2.75756	16.9546
7.02	2.99673	9.59076
7.52	3.10241	5.95463
7.21	3.41856	8.18177
10.43	3.99673	6.09211
9.21	5.18157	13.5425
16.95	4.0373	4.0153
12.29	3.39495	6.40075
9.95	3.34821	5.51255
12.66	2.68215	4.80727
9.66	3.49837	4.24116
4.22	1.2711	1.18951
9.94	2.99673	6.66187
7.25	3.25665	7.31013
10.59	4.90207	6.17469
7.14	5.18157	8.95925
7.14	2.64522	7.89865
9.24	6.51331	14.8073
4.81	1.89657	3.90459
6.12	3.49039	6.15539
4.28	1.05756	1.23016
6.86	2.8155	4.35335
5.14	2.28689	3.35724
7.32	5.82957	5.99711
10.11	2.62695	5.99711
12.25	3.95421	5.09175
9.49	6.16197	8.04406
6.79	3.53912	5.1319
4.79	0.993465	6.15346
5.9	2.23802	4.31302
9.06	3.02935	6.97852
13.31	2.68215	3.28948
9.87	5.78931	1.28119
5.82	3.51467	2.97319
12.8	2.89465	2.32003
9.2	5.25391	9.60231
12.44	6.42364	1.75279
9.31	2.62695	6.99001
10.05	2.89657	2.1161
5.99	1.68575	6.26217
13.46	2.53747	2.81183
13.67	3.10241	1.0535
6.5	2.38401	3.09666
13.49	4.51082	1.87424
5.85	2.40059	4.36512
6.23	2.95548	2.12826
14.4	3.27931	1.13986
12.62	2.64522	1.52013
15.29	3.53912	1.19683

## Sheet: Fig. S1
S1-A			S1-B			S1-C			S1-D			S1-E			S1-F
Weight (g)			Glucose (mmol/L)			Fasting Insulin (ng/mL)			Weight (g)			Glucose (mmol/L)			Fasting Insulin (ng/mL)
NCD	HFD		NCD	HFD		NCD	HFD		control	Lepob/ob		control	Lepob/ob		control	Lepob/ob
23	44		6.6	8.2		0.744676	1.17625		25.3	50.2		8	9.7		1.06842	2.25658
23	41		7.7	8.1		0.795263	1.0638		22.9	47.4		7.2	8.2		0.984211	2.18421
25	43		6.3	7.7		0.787769	1.10254		25.8	48.3		6.9	9.5		0.910526	1.92763
26	42		6.8	8.3		0.817748	1.1447		24.3	49.2		7.2	8.4		0.810526	1.98684
25	45		7.2	7.8		0.805568	1.11191		25.1	44.1		6.2	7.9		0.936842	2.13158
23	40		6.1	7.2		0.847725	1.13061		27	46.7		7	9.2		1.01053	2.19079
25	45		6.6	7.8		0.828988	1.06982					7.4	8.2		0.805263	2.25
25			6.9			0.818664						5.9	9.2
													8.9
S1-G									S1-H									S1-I
Table S1 circRNAs significantly altered in islets of NCD/HFD									Table S2 circRNAs significantly altered in islets of control/Lepob/ob mice									log2 fold change ( NCD / HFD)
CircID	C57_6J-	HFD-	C57_6J-	HFD-	log2 Ratio	P-value	FDR		CircID	control-	Ob_ob-	control-	Ob_ob-	log2 Ratio	P-value	FDR			RNA-seq						qRT-PCR
	ReadsMean	ReadsMean	baseMean	baseMean	(HFD/C57_6J)					ReadsMean	ReadsMean	baseMean	baseMean	(Ob_ob/control)				circRNA007654	-20.9406	-20.9406	-20.9406	-20.9406	-20.9406	-20.9406	-14.1333	-12.1333	-13.5333	-11.7645	-12.0075	-9.05249
mmu_circRNA006513	0	989	0.001	819.869	19.645	7.86e-22	7.65e-18		mmu_circRNA007439	0	519	0.001	422.059	18.6871	3.56e-11	7.99e-08		circRNA005627	-20.5339	-20.5339	-20.5339	-20.5339	-20.5339	-20.5339	-7.99	-6.73	-8.01	-6.22641	-10.0741	-7.03951
mmu_circRNA012877	0	679	0.001	567.608	19.1145	5.86e-15	1.43e-11		mmu_circRNA003010	0	453.667	0.001	368.551	18.4915	1.34e-09	2.41e-06		circRNA000918	-19.9245	-19.9245	-19.9245	-19.9245	-19.9245	-19.9245	0.85333	1.05333	0.99333	1.22641	2.00701	1.47971
mmu_circRNA010938	0	281.667	0.001	234.303	17.838	1.57e-05	0.018881		mmu_circRNA005676	0	398	0.001	324.141	18.3063	2.7e-08	4.03e-05		circRNA007942	-19.5399	-19.5399	-19.5399	-19.5399	-19.5399	-19.5399	-2.18	1.92	2.13	0.425661	0.154455	0.84103
mmu_circRNA009044	0	273.667	0.001	233.35	17.8321	1.75e-05	0.018881		mmu_circRNA003161	0	348	0.001	284.607	18.1186	4.09e-07	0.000411553		circRNA002515	-19.2177	-19.2177	-19.2177	-19.2177	-19.2177	-19.2177	-4.02334	-5.13335	-7.29336	-2.52043	-3.01545	-5.65077
mmu_circRNA009904	0	244	0.001	209.53	17.6768	8.24e-05	0.049813		mmu_circRNA000634	0	343.333	0.001	278.746	18.0886	6.04e-07	0.00049275		circRNA008363	-19.0246	-19.0246	-19.0246	-19.0246	-19.0246	-19.0246	-3.30667	-3.05667	-2.55666	-4.89365	-1.16101	0.049662
mmu_circRNA011320	0	238.333	0.001	201.095	17.6175	0.00014	0.064199		mmu_circRNA001960	0	332	0.001	269.533	18.0401	1.13e-06	0.000780584		circRNA000640	-18.9629	-18.9629	-18.9629	-18.9629	-18.9629	-18.9629	-6.98667	-7.26668	-7.26668	-6.189	-4.01237	-5.14243
mmu_circRNA000546	0	235	0.001	199.862	17.6087	0.000154	0.064199		mmu_circRNA007409	0	313.333	0.001	253.05	17.9491	3.24e-06	0.00194054		circRNA001066	-18.874	-18.874	-18.874	-18.874	-18.874	-18.874	-0.09145	0.091246	0.073269	0.640725	0.012287	0.102117
mmu_circRNA002174	0	240	0.001	199.041	17.6027	0.000158	0.064199		mmu_circRNA000714	0	298.333	0.001	245.448	17.9051	5.4e-06	0.00262712		circRNA001648	-18.8578	-18.8578	-18.8578	-18.8578	-18.8578	-18.8578	-0.08218	0.101471	0.071509	0.67258	0.012035	0.099325
mmu_circRNA004935	0	238.667	0.001	197.793	17.5936	0.000173	0.064757		mmu_circRNA006309	0	304	0.001	244.962	17.9022	5.38e-06	0.00262712		circRNA005831	-18.8369	-18.8369	-18.8369	-18.8369	-18.8369	-18.8369	-3.54333	-5.70333	-2.89333	-5.49923	-2.22591	-3.02826
mmu_circRNA009222	0	230	0.001	195.111	17.5739	0.000214	0.070176		mmu_circRNA009908	0	302	0.001	244.576	17.8999	5.56e-06	0.00262712		circRNA011103	18.1995	18.1995	18.1995	18.1995	18.1995	18.1995	5.01	5.45	5.27	4.4723	5.21203	6.65771
mmu_circRNA011509	0	227	0.001	194.125	17.5666	0.000231	0.072442		mmu_circRNA000633	0	298	0.001	240.646	17.8766	7.16e-06	0.00284756		circRNA007902	18.4253	18.4253	18.4253	18.4253	18.4253	18.4253	2.75667	3.27667	2.68667	1.66332	3.31525	3.16636
mmu_circRNA004100	0	228.333	0.001	187.482	17.5164	0.000337	0.098025		mmu_circRNA011790	0	290.667	0.001	237.808	17.8594	8.86e-06	0.00331033		circRNA004605	18.443	18.443	18.443	18.443	18.443	18.443	5.57666	5.86666	5.27666	5.41204	4.11308	3.98012
mmu_circRNA005515	0	214.333	0.001	185.972	17.5047	0.000394	0.106555		mmu_circRNA000632	0	291.333	0.001	235.238	17.8438	1.04e-05	0.00371873		circRNA003826	18.5923	18.5923	18.5923	18.5923	18.5923	18.5923	2.20333	1.59333	2.26333	1.45173	1.14646	1.71709
mmu_circRNA012764	0	219.333	0.001	184.363	17.4922	0.000421	0.110722		mmu_circRNA003254	0	285.667	0.001	232.397	17.8262	1.28e-05	0.00409308		circRNA011690	18.834	18.834	18.834	18.834	18.834	18.834	6.91333	7.68333	7.96333	5.51309	6.61208	6.16645
mmu_circRNA007658	0	214.667	0.001	180.216	17.4594	0.000545	0.136163		mmu_circRNA002116	0	286.333	0.001	230.431	17.814	1.44e-05	0.00446373		circRNA011104	18.9264	18.9264	18.9264	18.9264	18.9264	18.9264	6.9971	6.35	9.23272	5.97532	6.25956	7.90657
mmu_circRNA000035	0	206.333	0.001	173.131	17.4015	0.000846	0.180068		mmu_circRNA009132	0	282.667	0.001	228.262	17.8003	1.69e-05	0.00458886		circRNA002863	19.6111	19.6111	19.6111	19.6111	19.6111	19.6111	5.9936	5.6703	5.59223	6.58424	6.28979	6.31064
mmu_circRNA011433	0	209	0.001	172.885	17.3995	0.000847	0.180068		mmu_circRNA009137	0	282.667	0.001	228.262	17.8003	1.69e-05	0.00458886		circRNA007905	20.1573	20.1573	20.1573	20.1573	20.1573	20.1573	11.2112	10.4887	16.8483	9.67615	10.095	10.8233
mmu_circRNA001621	0	205	0.001	172.292	17.3945	0.000893	0.180068		mmu_circRNA009133	0	282.667	0.001	228.262	17.8003	1.69e-05	0.00458886		circRNA011108	20.316	20.316	20.316	20.316	20.316	20.316	4.24792	5.22981	7.29424	4.68402	4.81571	6.22359
mmu_circRNA001840	0	207.667	0.001	172.231	17.394	0.000884	0.180068		mmu_circRNA003557	0	268.667	0.001	215.727	17.7188	3.88e-05	0.00849832		circRNA011099	20.316	20.316	20.316	20.316	20.316	20.316	13.7697	12.7589	12.937	13.2412	12.1151	11.839
mmu_circRNA005249	0	195.333	0.001	167.599	17.3546	0.001221	0.228547		mmu_circRNA006513	0	264	0.001	214.229	17.7088	4.33e-05	0.00923894
mmu_circRNA008025	0	190.333	0.001	165.116	17.3331	0.001439	0.243568		mmu_circRNA001620	0	262.667	0.001	211.48	17.6902	5.08e-05	0.0106015		S1-J
mmu_circRNA008209	0	196.333	0.001	164.54	17.3281	0.001444	0.243568		mmu_circRNA002522	0	257.333	0.001	209.603	17.6773	5.8e-05	0.0118323		log2 fold change (control/Lepob/ob)
mmu_circRNA000457	0	191	0.001	161.055	17.2972	0.001802	0.282973		mmu_circRNA010920	0	256	0.001	205.557	17.6492	7.35e-05	0.0143265			RNA-seq						qRT-PCR
mmu_circRNA005537	0	192	0.001	159.922	17.287	0.001912	0.295468		mmu_circRNA003012	0	247	0.001	204.436	17.6413	8.18e-05	0.0149736		circRNA002690	-19.456	-19.456	-19.456	-19.456	-19.456	-19.456	1.59655	2.69812	1.76	1.82376	2.03427	2.1058
mmu_circRNA001079	0	186	0.001	159.663	17.2847	0.001995	0.302304		mmu_circRNA006208	0	248.667	0.001	202.543	17.6279	9.03e-05	0.0158013		circRNA002711	-18.0561	-18.0561	-18.0561	-18.0561	-18.0561	-18.0561	-3.17839	-5.37137	-3.50377	-5.24438	-6.90164	-5.26339
mmu_circRNA001585	0	191.667	0.001	158.312	17.2724	0.002097	0.309263		mmu_circRNA004410	0	246	0.001	201.09	17.6175	9.94e-05	0.0164287		circRNA009685	-18.0487	-18.0487	-18.0487	-18.0487	-18.0487	-18.0487	-10.9443	-16.9453	-12.5765	-13.469	-13.1692	-12.0372
mmu_circRNA002487	0	181.333	0.001	154.902	17.241	0.002661	0.378452		mmu_circRNA011489	0	248	0.001	200.694	17.6146	0.000100722	0.0164287		circRNA001522	-17.9953	-17.9953	-17.9953	-17.9953	-17.9953	-17.9953	-7.57702	-12.8049	-8.3527	-8.82368	-10.6992	-7.84286
mmu_circRNA012269	0	184.667	0.001	154.486	17.2371	0.002682	0.378452		mmu_circRNA011161	0	241.333	0.001	196.57	17.5847	0.000131552	0.0199198		circRNA011629	-17.9124	-17.9124	-17.9124	-17.9124	-17.9124	-17.9124	1.78381	3.01458	1.96643	1.97318	1.79693	1.05702
mmu_circRNA000634	0	186.667	0.001	153.213	17.2252	0.002855	0.390999		mmu_circRNA011162	0	238	0.001	193.855	17.5646	0.000156678	0.0226703		circRNA005955	-17.8417	-17.8417	-17.8417	-17.8417	-17.8417	-17.8417	-1.01042	-1.70758	-1.11386	-1.78009	-2.23407	-2.09943
mmu_circRNA010305	0	176.667	0.001	152.082	17.2145	0.003181	0.413977		mmu_circRNA004344	0	233.333	0.001	190.481	17.5393	0.000197712	0.0261985		circRNA005132	-17.8203	-17.8203	-17.8203	-17.8203	-17.8203	-17.8203	-0.686964	-1.16095	-0.75729	-1.72343	-1.84557	-1.07532
mmu_circRNA009937	0	182.333	0.001	151.575	17.2097	0.003189	0.413977		mmu_circRNA003013	0	234.333	0.001	189.54	17.5321	0.000208889	0.0269919		circRNA007032	-17.8193	-17.8193	-17.8193	-17.8193	-17.8193	-17.8193	-4.28919	-5.21815	-4.05913	-3.58588	-3.81937	-4.07532
mmu_circRNA003927	0	169.333	0.001	145.378	17.1495	0.004738	0.530219		mmu_circRNA009166	0	228.667	0.001	186.792	17.5111	0.000253701	0.0313064		circRNA009287	-17.8193	-17.8193	-17.8193	-17.8193	-17.8193	-17.8193	-4.62972	-5.89397	-3.4108	-3.80911	-3.97592	-3.90968
mmu_circRNA001633	0	172	0.001	145.232	17.148	0.00472	0.530219		mmu_circRNA002211	0	227.667	0.001	185.302	17.4995	0.000277514	0.0331943		circRNA012594	-17.7739	-17.7739	-17.7739	-17.7739	-17.7739	-17.7739	-0.675936	-1.14231	-0.745133	-1.06377	-1.6087	-1.41719
mmu_circRNA009908	0	168.667	0.001	144.431	17.14	0.005	0.53654		mmu_circRNA006156	0	228	0.001	183.074	17.4821	0.000314157	0.0356747		circRNA009908	17.8999	17.8999	17.8999	17.8999	17.8999	17.8999	2.57091	4.90921	3.09298	2.98985	3.15936	3.16743
mmu_circRNA010729	0	178	0.001	144.158	17.1373	0.004875	0.53654		mmu_circRNA012344	0	228	0.001	183.074	17.4821	0.000314157	0.0356747		circRNA006309	17.9022	17.9022	17.9022	17.9022	17.9022	17.9022	4.23957	2.44747	2.62041	3.04629	3.20025	3.17555
mmu_circRNA005875	0	175.333	0.001	143.435	17.13	0.005125	0.53654		mmu_circRNA002869	0	221.333	0.001	182.878	17.4805	0.000327574	0.0367333		circRNA000714	17.9051	17.9051	17.9051	17.9051	17.9051	17.9051	5.14361	7.28631	8.29276	7.00066	6.93634	6.71948
mmu_circRNA009546	0	173.333	0.001	142.109	17.1166	0.005548	0.556846		mmu_circRNA003962	0	224.667	0.001	181.307	17.4681	0.00035198	0.0389828		circRNA007409	17.9491	17.9491	17.9491	17.9491	17.9491	17.9491	3.03872	3.66624	6.7623	2.40374	0.257623	2.7007
mmu_circRNA004754	0	167	0.001	137.938	17.0737	0.00711	0.671974		mmu_circRNA002977	0	224	0.001	180.671	17.463	0.000365704	0.0396485		circRNA001960	18.0401	18.0401	18.0401	18.0401	18.0401	18.0401	9.51002	4.83119	11.5469	12.4885	10.0203	12.7766
mmu_circRNA012763	0	166.667	0.001	136.96	17.0634	0.007498	0.701819		mmu_circRNA010380	0	223.667	0.001	180.064	17.4582	0.000378771	0.0404519		circRNA000634	18.0886	18.0886	18.0886	18.0886	18.0886	18.0886	6.45135	5.41853	8.68496	5.28823	5.01924	5.11893
mmu_circRNA008766	0	162.667	0.001	136.566	17.0592	0.007782	0.710318		mmu_circRNA004100	0	221.667	0.001	179.183	17.4511	0.000401295	0.0418606		circRNA003161	18.1186	18.1186	18.1186	18.1186	18.1186	18.1186	9.3791	10.5276	11.8715	10.3357	10.016	12.2089
mmu_circRNA004206	0	164	0.001	136.224	17.0556	0.00788	0.710318		mmu_circRNA007460	0	222.667	0.001	178.791	17.4479	0.000408222	0.0420938		circRNA005676	18.3063	18.3063	18.3063	18.3063	18.3063	18.3063	8.01245	8.5259	7.5607	7.22771	7.58431	7.11893
mmu_circRNA008959	0	152	0.001	133.883	17.0306	0.009374	0.748008		mmu_circRNA001836	0	218	0.001	177.565	17.438	0.000446148	0.0439824		circRNA003010	18.4915	18.4915	18.4915	18.4915	18.4915	18.4915	8.26636	12.2477	8.79608	8.01813	8.85019	7.13069
mmu_circRNA007634	0	155.667	0.001	132.635	17.0171	0.00985	0.76713		mmu_circRNA003118	0	214.667	0.001	175.766	17.4233	0.000500247	0.0486416		circRNA007439	18.6871	18.6871	18.6871	18.6871	18.6871	18.6871	-3.25998	-3.30862	-0.666239	-3.07013	-4.47794	-4.45883
mmu_circRNA001581	0	150.667	0.001	128.651	16.9731	0.012391	0.86159		mmu_circRNA011448	0	216	0.001	175.15	17.4182	0.000514435	0.0486416
mmu_circRNA011869	0	155.667	0.001	128.622	16.9728	0.012164	0.858088		mmu_circRNA002868	0	210.667	0.001	174.061	17.4092	0.0005598	0.0517728		S1-K
mmu_circRNA006219	0	147.333	0.001	125.861	16.9415	0.014542	0.89486		mmu_circRNA011453	0	210.333	0.001	171.794	17.3903	0.000635395	0.0564369		Expressive abundance of circGlis3
mmu_circRNA005945	0	152.333	0.001	125.026	16.9319	0.014903	0.89486		mmu_circRNA009657	0	210	0.001	171.049	17.384	0.000662972	0.0574606			NCD						HFD
mmu_circRNA002392	0	147.333	0.001	124.808	16.9293	0.015371	0.89486		mmu_circRNA002177	0	210	0.001	171.049	17.384	0.000662972	0.0574606		Heart	0.000234	0.000352	0.000321	0.000425	0.000378	0.000323	0.000333	0.000286	0.000465	0.000512	0.000709	0.00034
mmu_circRNA002471	0	149.333	0.001	124.382	16.9244	0.015599	0.89486		mmu_circRNA007403	0	206.333	0.001	168.55	17.3628	0.000772856	0.0647971		Liver	0.000435	0.000384	0.000423	0.000542	0.000521	0.000354	0.000802	0.001658	0.000745	0.000821	0.001076	0.001216
mmu_circRNA007204	0	152	0.001	123.919	16.919	0.015825	0.89486		mmu_circRNA010389	0	200.667	0.001	162.44	17.3096	0.00110963	0.0873198		Spleen	0.001539	0.001728	0.001192	0.001063	0.001116	0.001418	0.001559	0.001887	0.001159	0.001777	0.001015	0.001347
mmu_circRNA000714	0	143.667	0.001	123.874	16.9185	0.016383	0.89486		mmu_circRNA002248	0	197.667	0.001	161.988	17.3055	0.0011531	0.0891762		Lung	0.001368	0.001407	0.001518	0.001572	0.001109	0.001268	0.00199	0.001592	0.001853	0.002085	0.001892	0.001775
mmu_circRNA003460	0	144.667	0.001	122.345	16.9006	0.017669	0.89486		mmu_circRNA004935	0	197.333	0.001	161.059	17.2972	0.00121625	0.0919873		Kidney	0.001782	0.001426	0.00125	0.001159	0.001204	0.001918	0.006896	0.002575	0.002697	0.002938	0.007623	0.008744
mmu_circRNA007798	0	138.667	0.001	122.139	16.8982	0.01829	0.89486		mmu_circRNA010799	0	196.333	0.001	160.781	17.2947	0.00124072	0.0919873		Muscle	0.000536	0.000664	0.00079	0.000947	0.000684	0.000882	0.000553	0.001225	0.00135	0.001037	0.001445	0.001294
mmu_circRNA004286	0	138	0.001	121.552	16.8912	0.018897	0.89486		mmu_circRNA002661	0	200	0.001	160.591	17.293	0.00123427	0.0919873		Brain	0.000775	0.000718	0.000733	0.000634	0.000981	0.000706	0.009496	0.007347	0.006238	0.006559	0.008821	0.007249
mmu_circRNA003069	0	138	0.001	121.552	16.8912	0.018897	0.89486		mmu_circRNA008725	0	198	0.001	158.985	17.2785	0.00136201	0.0984346		Pancreas	0.013307	0.019486	0.009889	0.015322	0.016094	0.021832	0.051686	0.06181	0.055686	0.050998	0.067232	0.080282
mmu_circRNA009360	0	144.333	0.001	121.46	16.8901	0.018516	0.89486		mmu_circRNA003078	0	193.333	0.001	157.257	17.2628	0.00153043	0.10643		Brown Fat	0.000368	0.00045	0.000447	0.000663	0.000484	0.000679	0.000123	0.000182	7.16e-05	0.000344	0.000259	0.000336
mmu_circRNA008823	0	141	0.001	121.095	16.8858	0.01911	0.89486		mmu_circRNA007522	0	192	0.001	156.387	17.2548	0.00161574	0.110647		White Fat	0.000305	0.000378	0.000305	0.000332	0.000599	0.000474	0.00025	0.000308	0.000324	0.000112	0.000564	0.000489
mmu_circRNA003826	0	140.667	0.001	118.654	16.8564	0.021642	0.89486		mmu_circRNA006906	0	189.333	0.001	154.422	17.2365	0.00182363	0.119414
mmu_circRNA001620	0	139.333	0.001	118.63	16.8561	0.021779	0.89486		mmu_circRNA008361	0	188.667	0.001	153.672	17.2295	0.00190685	0.122188		S1-L								S1-M
mmu_circRNA004228	0	142	0.001	118.553	16.8552	0.021644	0.89486		mmu_circRNA000618	0	188.667	0.001	153.093	17.224	0.00196948	0.124719		Expressive abundance of circGlis3								Relative circGlis3 level in α-cell and β-cell
mmu_circRNA008122	0	138.333	0.001	118.446	16.8539	0.022065	0.89486		mmu_circRNA000975	0	186.333	0.001	152.797	17.2213	0.0020221	0.126855			control			ob/ob				α cell	β cell
mmu_circRNA011182	0	146	0.001	117.939	16.8477	0.021998	0.89486		mmu_circRNA011376	0	187	0.001	152.113	17.2148	0.0020947	0.129154		Heart	0.00026	0.00026	0.000395	0.000597	0.0004489	0.0003897		1.1246	6.24774
mmu_circRNA007574	0	141.333	0.001	117.853	16.8466	0.022471	0.89486		mmu_circRNA000619	0	187.333	0.001	151.967	17.2134	0.00210883	0.129154		Liver	8e-05	6.5e-05	9.98e-05	0.000837	0.000854	0.000786		0.963298	5.51489
mmu_circRNA004660	0	141.333	0.001	117.847	16.8466	0.022478	0.89486		mmu_circRNA008154	0	187.333	0.001	151.903	17.2128	0.00211634	0.129154		Spleen	0.0006209	0.0005214	0.0005151	0.0002031	0.00060598	0.00070602		0.921999	4.32033
mmu_circRNA010276	0	133.333	0.001	117.441	16.8416	0.023652	0.89486		mmu_circRNA003698	0	185.333	0.001	151.718	17.211	0.00215637	0.130708		Lung	0.00123	0.0021125	0.0022412	0.033952	0.044748	0.014345		0.852968	4.25908
mmu_circRNA009399	0	140	0.001	117.01	16.8363	0.023551	0.89486		mmu_circRNA006167	0	183	0.001	149.846	17.1931	0.00241671	0.145194		Kidney	0.00247741	0.00237357	0.00334834	0.017297	0.018283	0.017059		1.05013	6.06964
mmu_circRNA001843	0	132.667	0.001	116.854	16.8344	0.024411	0.89486		mmu_circRNA003804	0	183.333	0.001	149.593	17.1907	0.00244738	0.145194		Muscle	0.00176	0.0019	0.00165	0.00224	0.001547	0.001646		1.11772	5.64364
mmu_circRNA003722	0	139.667	0.001	116.667	16.832	0.023986	0.89486		mmu_circRNA011760	0	181	0.001	148.553	17.1806	0.00261855	0.151555		Brain	0.000514	0.000619	0.00075	0.00165	0.003058	0.0033
mmu_circRNA000631	0	133.667	0.001	116.419	16.829	0.024841	0.89486		mmu_circRNA009323	0	183.333	0.001	147.956	17.1748	0.00268064	0.154154		Pancreas	0.003992	0.002299	0.004466	0.060287	0.059496	0.0659596
mmu_circRNA003705	0	137.667	0.001	115.775	16.821	0.025256	0.89486		mmu_circRNA012850	0	179.667	0.001	146.609	17.1616	0.00293292	0.163424		Brown Fat	0.001025	0.001137	0.001025	0.0013679	0.0003529	0.00093432
mmu_circRNA004661	0	138.667	0.001	115.571	16.8184	0.025418	0.89486		mmu_circRNA002550	0	180.667	0.001	146.277	17.1583	0.00297509	0.163973		White Fat	0.0009798	0.0010574	0.0008529	0.001491	0.001055	0.0008304
mmu_circRNA002148	0	136.667	0.001	115.119	16.8128	0.026184	0.89486		mmu_circRNA009080	0	178	0.001	144.984	17.1455	0.00323145	0.171659
mmu_circRNA001706	0	132	0.001	114.805	16.8088	0.027064	0.89486		mmu_circRNA007004	0	178.333	0.001	144.533	17.141	0.00330871	0.172572		S1-N			S1-O				S1-P
mmu_circRNA004981	0	131.667	0.001	113.615	16.7938	0.028722	0.89486		mmu_circRNA002016	0	179	0.001	144.284	17.1386	0.00334565	0.17349		Clinical feature	Relative circGlis3 expression levels	BMI	Gender	Clinical feature	Relative circGlis3 expression levels	BMI	Gender	Clinical feature	Relative circGlis3 expression levels	HbA1c (%)
mmu_circRNA000661	0	132	0.001	112.429	16.7786	0.030402	0.89486		mmu_circRNA009773	0	176.333	0.001	143.461	17.1303	0.00353988	0.177696
mmu_circRNA000641	0	127	0.001	111.863	16.7714	0.031847	0.89486		mmu_circRNA010720	0	176.667	0.001	143.374	17.1294	0.00355205	0.177696
mmu_circRNA006494	0	130	0.001	111.341	16.7646	0.032301	0.89486		mmu_circRNA009202	0	176	0.001	143.355	17.1292	0.00356541	0.177696		Normal	1.00019	22.86	Woman	IGT & T2DM	1.74258	18.29	Woman	IGT & T2DM	1.28948	4.42
mmu_circRNA001121	0	135	0.001	110.835	16.7581	0.032528	0.89486		mmu_circRNA005028	0	172	0.001	143.063	17.1263	0.00368364	0.181571		Normal	1.10893	21.38	Woman	IGT & T2DM	1.27378	18.36	Woman	IGT & T2DM	1.30287	4.04
mmu_circRNA002248	0	133.667	0.001	110.468	16.7533	0.033276	0.89486		mmu_circRNA005620	0	170.667	0.001	141.518	17.1106	0.004031	0.18888		Normal	1.0369	23.32	Woman	IGT & T2DM	1.28948	19.98	Woman	IGT & T2DM	2.04885	4.82
mmu_circRNA000446	0	130.333	0.001	110.433	16.7528	0.033729	0.89486		mmu_circRNA008279	0	173.333	0.001	141.183	17.1072	0.00406058	0.18888		Normal	1.47663	21.63	Woman	IGT & T2DM	1.49038	21.36	Woman	IGT & T2DM	4.60932	7.07
mmu_circRNA007757	0	135	0.001	110.367	16.752	0.033286	0.89486		mmu_circRNA001060	0	171	0.001	141.144	17.1068	0.00410817	0.18888		Normal	1.02242	21.97	Woman	IGT & T2DM	1.30287	22.04	Woman	IGT & T2DM	5.29638	7.43
mmu_circRNA009773	0	135.333	0.001	110.223	16.7501	0.033486	0.89486		mmu_circRNA000820	0	168.333	0.001	139.536	17.0903	0.00453141	0.203256		Normal	1.05405	20.06	Woman	IGT & T2DM	2.04885	22.41	Woman	IGT & T2DM	1.14173	4.05
mmu_circRNA012481	0	134.667	0.001	110.105	16.7485	0.033759	0.89486		mmu_circRNA008048	0	170	0.001	139.113	17.0859	0.00460449	0.204052		Normal	1.00928	23.84	Woman	IGT & T2DM	2.60932	22.86	Woman	IGT & T2DM	5.54586	7.45
mmu_circRNA008340	0	125	0.001	110.101	16.7485	0.034965	0.89486		mmu_circRNA008200	0	170.667	0.001	139.011	17.0848	0.00461739	0.204052		Normal	1.02703	22.09	Woman	IGT & T2DM	2.29638	22.86	Woman	IGT & T2DM	4.06452	5.82
mmu_circRNA001838	0	124.667	0.001	109.808	16.7446	0.035513	0.89486		mmu_circRNA000846	0	167.333	0.001	138.707	17.0817	0.00475746	0.206922		Normal	0.974606	23.03	Woman	IGT & T2DM	2.14173	23.37	Woman	IGT & T2DM	6.08078	6.62
mmu_circRNA009793	0	130.667	0.001	108.4	16.726	0.037234	0.89486		mmu_circRNA000853	0	168	0.001	138.511	17.0796	0.00479451	0.206922		Normal	1.20692	21.36	Woman	IGT & T2DM	5.54586	23.44	Woman	IGT & T2DM	5.65412	6.14
mmu_circRNA006248	0	133	0.001	108.243	16.7239	0.037225	0.89486		mmu_circRNA006281	0	172	0.001	138.108	17.0754	0.00482193	0.206922		Normal	1.58525	23.32	Woman	IGT & T2DM	4.06452	23.52	Woman	IGT & T2DM	5.44227	7.94
mmu_circRNA005590	0	131.667	0.001	107.851	16.7187	0.038128	0.89486		mmu_circRNA007059	0	172	0.001	138.108	17.0754	0.00482193	0.206922		Normal	1.12003	21.98	Woman	IGT & T2DM	6.08078	23.63	Woman	IGT & T2DM	8.71596	7.69
mmu_circRNA003458	0	122.333	0.001	107.752	16.7174	0.039606	0.89486		mmu_circRNA008476	0	170.667	0.001	138.017	17.0745	0.00487121	0.207107		Normal	1.42684	24.03	Woman	IGT & T2DM	5.65412	23.63	Woman	IGT & T2DM	10.3585	10.64
mmu_circRNA009568	0	127	0.001	107.33	16.7117	0.039758	0.89486		mmu_circRNA008297	0	171	0.001	137.665	17.0708	0.00495749	0.209144		Normal	1.32197	21.5	Woman	IGT & T2DM	5.44227	23.94	Woman	IGT & T2DM	8.52052	9.86
mmu_circRNA006641	0	127.333	0.001	106.771	16.7042	0.040824	0.89486		mmu_circRNA011621	0	170.667	0.001	137.038	17.0642	0.00513381	0.212237		Normal	1.07979	20.06	Woman	IGT & T2DM	8.71596	24.09	Woman	IGT & T2DM	9.68796	7.13
mmu_circRNA001999	0	132	0.001	106.63	16.7022	0.040468	0.89486		mmu_circRNA008135	0	169.333	0.001	136.892	17.0627	0.005201	0.214028		Normal	1.08107	21.83	Woman	IGT & T2DM	10.3585	24.13	Woman	IGT & T2DM	5.05519	8.7
mmu_circRNA012836	0	128	0.001	106.232	16.6969	0.041834	0.89486		mmu_circRNA006279	0	169.333	0.001	135.967	17.0529	0.00546421	0.219818		Normal	1.7835	24.86	Woman	IGT & T2DM	8.52052	24.24	Woman	IGT & T2DM	7.49388	7.42
mmu_circRNA000251	0	122.667	0.001	106.123	16.6954	0.042853	0.89486		mmu_circRNA011952	0	168.333	0.001	135.78	17.0509	0.00554033	0.220899		Normal	1.03562	20.93	Woman	IGT & T2DM	9.68796	24.24	Woman	IGT & T2DM	10.4172	10.88
mmu_circRNA008692	0	120.333	0.001	105.991	16.6936	0.043503	0.89486		mmu_circRNA000937	0	168.667	0.001	135.432	17.0472	0.0056367	0.222761		Normal	1.29567	17.4	Woman	IGT & T2DM	5.05519	24.45	Woman	IGT & T2DM	16.9546	8.57
mmu_circRNA002419	0	125	0.001	105.794	16.6909	0.043201	0.89486		mmu_circRNA005922	0	167.333	0.001	135.371	17.0466	0.00568433	0.223658		Normal	1.08842	23.71	Woman	IGT & T2DM	7.49388	24.77	Woman	IGT & T2DM	13.5425	9.21
mmu_circRNA010872	0	128.667	0.001	105.738	16.6901	0.042782	0.89486		mmu_circRNA007077	0	166.333	0.001	135.239	17.0451	0.0057468	0.225129		Normal	1.52397	21.21	Woman	IGT & T2DM	10.4172	24.98	Woman	IGT & T2DM	14.8073	8.84
mmu_circRNA003698	0	128	0.001	105.725	16.69	0.042906	0.89486		mmu_circRNA010879	0	168	0.001	134.897	17.0415	0.00581424	0.225799		Normal	1.14549	24.92	Woman	IGT & T2DM	16.9546	25.63	Woman	IGT & T2DM	5.51255	9.95
mmu_circRNA009349	0	130.667	0.001	105.553	16.6876	0.042896	0.89486		mmu_circRNA007417	0	166.333	0.001	134.565	17.0379	0.0059557	0.229307		Normal	1.68298	24.11	Woman	IGT & T2DM	13.5425	25.97	Woman	IGT & T2DM	4.24116	9.66
mmu_circRNA011257	0	125.667	0.001	105.405	16.6856	0.043946	0.89486		mmu_circRNA001291	0	164.667	0.001	134.124	17.0332	0.00613593	0.233243		Normal	1.07639	23.25	Woman	IGT & T2DM	5.51255	26.08	Woman	IGT & T2DM	1.18951	4.22
mmu_circRNA008306	0	122.333	0.001	105.195	16.6827	0.044926	0.89486		mmu_circRNA008267	0	166.667	0.001	133.826	17.03	0.00618507	0.234119		Normal	1.06159	25.21	Woman	IGT & T2DM	4.24116	26.64	Woman	IGT & T2DM	6.17469	10.59
mmu_circRNA003167	0	130	0.001	105.014	16.6802	0.044171	0.89486		mmu_circRNA003565	0	164.667	0.001	133.792	17.0296	0.00624441	0.235372		Normal	1.45813	28.08	Woman	IGT & T2DM	6.17469	26.91	Woman	IGT & T2DM	5.25379	7.14
mmu_circRNA011149	0	129	0.001	105.012	16.6802	0.044321	0.89486		mmu_circRNA004373	0	164	0.001	133.581	17.0274	0.00633064	0.237624		Normal	1.60415	25.99	Woman	IGT & T2DM	14.8073	27.02	Woman	IGT & T2DM	6.15539	9.24
mmu_circRNA005344	0	121.333	0.001	104.697	16.6759	0.046222	0.89486		mmu_circRNA002148	0	161.333	0.001	133.497	17.0265	0.00642603	0.23891		Normal	1.66417	24.54	Woman	IGT & T2DM	5.25379	27.43	Woman	IGT & T2DM	1.23016	4.28
mmu_circRNA011489	0	124.667	0.001	104.39	16.6716	0.0464	0.89486		mmu_circRNA000078	0	164.667	0.001	132.22	17.0126	0.00678303	0.246164		Normal	1.37102	24.01	Woman	IGT & T2DM	6.15539	27.64	Woman	IGT & T2DM	4.35335	6.86
mmu_circRNA007578	0	124	0.001	104.36	16.6712	0.046576	0.89486		mmu_circRNA009755	0	161	0.001	132.083	17.0111	0.00692959	0.246688		IGT & T2DM	1.28948	19.98	Woman	IGT & T2DM	5.23016	27.82	Woman	IGT & T2DM	3.35724	5.14
mmu_circRNA002467	0	122	0.001	103.547	16.6599	0.048858	0.89486		mmu_circRNA010095	0	164	0.001	131.978	17.0099	0.00688744	0.246164		IGT & T2DM	1.11472	21.01	Woman	IGT & T2DM	4.35335	28.13	Woman	IGT & T2DM	0.978522	4.79
mmu_circRNA009257	0	124.333	0.001	103.43	16.6583	0.048763	0.89486		mmu_circRNA007125	0	164	0.001	131.685	17.0067	0.00699414	0.247025		IGT & T2DM	1.29371	21.05	Woman	IGT & T2DM	6.35724	28.6	Woman	IGT & T2DM	4.31302	5.9
mmu_circRNA008303	0	120	0.001	103.373	16.6575	0.049634	0.89486		mmu_circRNA012259	0	162	0.001	131.567	17.0054	0.00709148	0.247657		IGT & T2DM	1.49038	21.36	Woman	IGT & T2DM	6.97852	29.41	Woman	IGT & T2DM	4.97319	6.06
mmu_circRNA001463	8.66667	331	9.39167	275.523	4.87465	0.001296	0.238017		mmu_circRNA012339	0	161.333	0.001	131.409	17.0037	0.00716897	0.247657		IGT & T2DM	2.54623	21.45	Woman	IGT & T2DM	4.31302	29.62	Man	IGT & T2DM	1.11472	5.44
mmu_circRNA009833	13.6667	376.333	14.397	318.414	4.46706	0.000882	0.180068		mmu_circRNA010591	0	161.333	0.001	131.409	17.0037	0.00716897	0.247657		IGT & T2DM	1.25845	21.61	Man	IGT & T2DM	1.11472	21.01	Man	IGT & T2DM	1.29371	4.23
mmu_circRNA005302	7.33333	214.667	8.02684	175.379	4.4495	0.033937	0.89486		mmu_circRNA004981	0	160	0.001	130.992	16.9991	0.00736488	0.251699		IGT & T2DM	1.8535	21.71	Man	IGT & T2DM	1.29371	21.05	Man	IGT & T2DM	2.54623	6.21
mmu_circRNA001856	12.6667	236.333	13.8645	199.846	3.84942	0.032111	0.89486		mmu_circRNA000881	0	160.333	0.001	130.83	16.9973	0.00741767	0.251699		IGT & T2DM	1.54546	21.8	Man	IGT & T2DM	2.54623	21.45	Man	IGT & T2DM	1.25845	4.52
mmu_circRNA001105	19.3333	348.333	20.9506	297.882	3.82967	0.004116	0.494723		mmu_circRNA004924	0	162.667	0.001	130.614	16.995	0.0074351	0.251699		IGT & T2DM	1.66598	21.85	Man	IGT & T2DM	1.25845	21.61	Man	IGT & T2DM	1.8535	6.45
mmu_circRNA009392	18	292.667	19.5058	246.93	3.66213	0.014773	0.89486		mmu_circRNA010653	0	160	0.001	130.323	16.9917	0.00762636	0.252702		IGT & T2DM	1.51349	21.97	Man	IGT & T2DM	1.8535	21.71	Man	IGT & T2DM	1.54546	4.9
mmu_circRNA008881	17.3333	283	18.9725	233.482	3.62133	0.018948	0.89486		mmu_circRNA005357	0	160	0.001	130.323	16.9917	0.00762636	0.252702		IGT & T2DM	1.30287	22.04	Man	IGT & T2DM	1.54546	21.8	Man	IGT & T2DM	1.66598	4.62
mmu_circRNA012271	270.667	3701.33	290.496	3107.41	3.41912	3.88e-19	1.89e-15		mmu_circRNA002138	0	161.333	0.001	130.277	16.9912	0.00760542	0.252702		IGT & T2DM	2.10466	22.06	Man	IGT & T2DM	1.66598	21.85	Man	IGT & T2DM	1.51349	4.98
mmu_circRNA012266	27.3333	356.333	28.794	293.943	3.3517	0.009687	0.766728		mmu_circRNA009327	0	159.333	0.001	130.178	16.9901	0.00770412	0.254094		IGT & T2DM	3.13559	22.15	Man	IGT & T2DM	1.51349	21.97	Man	IGT & T2DM	2.10466	6.13
mmu_circRNA002492	27	335.667	28.4428	282.766	3.31347	0.013076	0.868456		mmu_circRNA006892	0	158.667	0.001	129.812	16.9861	0.00787234	0.254223		IGT & T2DM	1.98608	22.23	Man	IGT & T2DM	2.10466	22.06	Man	IGT & T2DM	5.13559	7.76
mmu_circRNA009624	41	469.333	43.8457	402.178	3.19733	0.002312	0.335929		mmu_circRNA008999	0	159.667	0.001	129.655	16.9843	0.00790639	0.254223		IGT & T2DM	2.04885	22.41	Man	IGT & T2DM	3.13559	22.15	Man	IGT & T2DM	1.98608	5.83
mmu_circRNA001139	61	696.333	65.4251	587.757	3.1673	0.000139	0.064199		mmu_circRNA000235	0	160	0.001	129.652	16.9843	0.00789749	0.254223		IGT & T2DM	1.94369	22.41	Man	IGT & T2DM	4.98608	22.23	Man	IGT & T2DM	1.94369	5.47
mmu_circRNA001142	59	668.333	63.2771	564.044	3.15605	0.000205	0.070176		mmu_circRNA000597	0	161.333	0.001	129.543	16.9831	0.0079023	0.254223		IGT & T2DM	1.52006	22.66	Man	IGT & T2DM	3.94369	22.41	Man	IGT & T2DM	1.52006	6.04
mmu_circRNA001300	25	282	26.336	233.902	3.1508	0.035915	0.89486		mmu_circRNA004053	0	159.333	0.001	128.855	16.9754	0.00825293	0.261615		IGT & T2DM	1.36405	22.68	Man	IGT & T2DM	2.52006	22.66	Man	IGT & T2DM	1.36405	4.52
mmu_circRNA003146	31.6667	301.333	33.9073	254.527	2.90815	0.035126	0.89486		mmu_circRNA007727	0	160	0.001	128.473	16.9711	0.00839732	0.262356		IGT & T2DM	2.60932	22.86	Man	IGT & T2DM	3.36405	22.68	Man	IGT & T2DM	1.89626	5.3
mmu_circRNA012270	464	4473.33	499.584	3745.79	2.90647	1.55e-17	5.02e-14		mmu_circRNA009431	0	160	0.001	128.473	16.9711	0.00839732	0.262356		IGT & T2DM	2.29638	22.86	Man	IGT & T2DM	5.89626	23.26	Man	IGT & T2DM	3.02124	6.74
mmu_circRNA012261	43.6667	326.333	47.6616	272.245	2.51401	0.043174	0.89486		mmu_circRNA012819	0	158.667	0.001	128.343	16.9696	0.00849691	0.262847		IGT & T2DM	1.89626	23.26	Man	IGT & T2DM	3.02124	23.34	Man	IGT & T2DM	8.13463	7.18
mmu_circRNA002549	77.3333	507	84.1122	427.404	2.34521	0.010886	0.816332		mmu_circRNA012732	0	157.333	0.001	128.151	16.9675	0.00862555	0.264999		IGT & T2DM	3.02124	23.34	Man	IGT & T2DM	8.13463	23.62	Man	IGT & T2DM	6.18862	7.23
mmu_circRNA008289	100.333	530	107.762	446.685	2.05141	0.019155	0.89486		mmu_circRNA003646	0	158	0.001	128.014	16.9659	0.00866499	0.265303		IGT & T2DM	1.14173	23.37	Man	IGT & T2DM	6.18862	23.88	Man	IGT & T2DM	8.3265	8.3
mmu_circRNA010890	78.6667	423	84.9342	349.859	2.04236	0.041226	0.89486		mmu_circRNA000015	0	158.667	0.001	127.402	16.959	0.00892183	0.269487		IGT & T2DM	5.54586	23.44	Man	IGT & T2DM	8.3265	23.94	Man	IGT & T2DM	13.3548	9.97
mmu_circRNA006170	1556.33	6358.33	1300.14	5311.66	2.0305	0.012407	0.89486		mmu_circRNA005856	0	158.667	0.001	127.402	16.959	0.00892183	0.269487		IGT & T2DM	4.06452	23.52	Man	IGT & T2DM	13.3548	23.95	Man	IGT & T2DM	6.04771	5.31
mmu_circRNA008105	273.333	71.3333	290.317	62.831	-2.20808	0.047735	0.89486		mmu_circRNA010831	0	154	0.001	127.107	16.9557	0.00922127	0.275747		IGT & T2DM	8.13463	23.62	Man	IGT & T2DM	6.04771	24.16	Man	IGT & T2DM	7.44242	7.45
mmu_circRNA009527	237	49	254.093	42.8124	-2.56925	0.047083	0.89486		mmu_circRNA010642	0	156	0.001	127.065	16.9552	0.0091708	0.275155		IGT & T2DM	6.08078	23.63	Man	IGT & T2DM	7.44242	24.16	Man	IGT & T2DM	7.1748	8.6
mmu_circRNA003042	257.333	51.6667	278.845	43.378	-2.68443	0.032837	0.89486		mmu_circRNA004885	0	156	0.001	127.065	16.9552	0.0091708	0.275155		IGT & T2DM	5.65412	23.63	Man	IGT & T2DM	7.1748	24.21	Man	IGT & T2DM	14.1554	8.53
mmu_circRNA011438	255.333	52	274.519	42.0057	-2.70825	0.036046	0.89486		mmu_circRNA000503	0	154.667	0.001	126.636	16.9503	0.00942409	0.278081		IGT & T2DM	6.18862	23.88	Man	IGT & T2DM	14.1554	24.21	Man	IGT & T2DM	7.80988	8.88
mmu_circRNA004140	265.333	47.6667	289.585	40.5251	-2.8371	0.022427	0.89486		mmu_circRNA010850	0	155.333	0.001	126.522	16.949	0.00945565	0.278081		IGT & T2DM	5.44227	23.94	Man	IGT & T2DM	7.80988	24.54	Man	IGT & T2DM	8.39366	8.03
mmu_circRNA006937	239.333	41.6667	255.939	34.4158	-2.89466	0.034129	0.89486		mmu_circRNA000627	0	156.333	0.001	126.487	16.9486	0.00943712	0.278081		IGT & T2DM	8.3265	23.94	Man	IGT & T2DM	8.39366	24.8	Man	IGT & T2DM	17.8623	9.22
mmu_circRNA006791	474.667	74.3333	510.966	62.2612	-3.03682	0.000612	0.149066		mmu_circRNA000903	0	157	0.001	126.339	16.9469	0.009486	0.278081		IGT & T2DM	13.3548	23.95	Man	IGT & T2DM	17.8623	24.86	Man	IGT & T2DM	12.9147	8.05
mmu_circRNA005955	236	32	252.779	28.1859	-3.16483	0.022061	0.89486		mmu_circRNA011768	0	157.333	0.001	126.332	16.9469	0.00947761	0.278081		IGT & T2DM	8.71596	24.09	Man	IGT & T2DM	12.9147	25.18	Man	IGT & T2DM	8.18177	9.21
mmu_circRNA010222	228.333	32.3333	246.965	26.1189	-3.24114	0.027454	0.89486		mmu_circRNA001634	0	156	0.001	126.286	16.9463	0.00954732	0.278081		IGT & T2DM	10.3585	24.13	Man	IGT & T2DM	8.18177	25.21	Man	IGT & T2DM	12.5908	10.02
mmu_circRNA000290	228.667	30.3333	247.989	25.0547	-3.30712	0.023834	0.89486		mmu_circRNA004952	0	154.667	0.001	125.979	16.9428	0.00974898	0.279992		IGT & T2DM	6.04771	24.16	Man	IGT & T2DM	12.5908	25.54	Man	IGT & T2DM	5.05809	8.11
mmu_circRNA002854	193.333	21	209.094	17.3455	-3.59151	0.035548	0.89486		mmu_circRNA000574	0	154.667	0.001	125.979	16.9428	0.00974898	0.279992		IGT & T2DM	7.44242	24.16	Man	IGT & T2DM	5.05809	25.65	Man	IGT & T2DM	10.0921	7.92
mmu_circRNA003851	200.333	18.6667	215.371	15.079	-3.83622	0.024834	0.89486		mmu_circRNA010399	0	153.333	0.001	125.809	16.9409	0.00988489	0.282412		IGT & T2DM	7.1748	24.21	Man	IGT & T2DM	10.0921	25.76	Man	IGT & T2DM	6.40075	7.02
mmu_circRNA005835	173.667	15.6667	185.646	12.9403	-3.84261	0.044983	0.89486		mmu_circRNA005974	0	156.667	0.001	125.796	16.9407	0.00976781	0.279992		IGT & T2DM	14.1554	24.21	Man	IGT & T2DM	6.40075	25.91	Man	IGT & T2DM	11.0153	10.52
mmu_circRNA011557	202	16	218.294	13.2157	-4.04595	0.018024	0.89486		mmu_circRNA002280	0	153	0.001	125.652	16.9391	0.00997746	0.283094		IGT & T2DM	8.52052	24.24	Man	IGT & T2DM	11.0153	25.95	Man	IGT & T2DM	7.31013	9.78
mmu_circRNA011611	156.333	10.6667	170.117	8.81044	-4.27117	0.047639	0.89486		mmu_circRNA009600	0	154	0.001	125.436	16.9366	0.010051	0.283094		IGT & T2DM	9.68796	24.24	Man	IGT & T2DM	6.66187	25.99	Man	IGT & T2DM	5.89683	8.29
mmu_circRNA009626	162	10.3333	175.138	8.53511	-4.35894	0.038922	0.89486		mmu_circRNA005816	0	156	0.001	125.261	16.9346	0.0100665	0.283094		IGT & T2DM	5.05519	24.45	Man	IGT & T2DM	7.31013	26.27	Man	IGT & T2DM	8.95925	9.94
mmu_circRNA002105	168.333	9.66667	177.329	8.51449	-4.38036	0.031742	0.89486		mmu_circRNA008266	0	156	0.001	125.261	16.9346	0.0100665	0.283094		IGT & T2DM	7.80988	24.54	Man	IGT & T2DM	2.78511	26.49	Man	IGT & T2DM	5.99711	7.25
mmu_circRNA010371	173	9	187.647	7.92728	-4.56505	0.021659	0.89486		mmu_circRNA001724	0	156	0.001	125.261	16.9346	0.0100665	0.283094		IGT & T2DM	7.49388	24.77	Man	IGT & T2DM	5.89683	26.86	Man	IGT & T2DM	7.89865	6.12
mmu_circRNA009944	218.667	10	235.785	8.80809	-4.7425	0.004321	0.506754		mmu_circRNA009349	0	153.333	0.001	124.893	16.9303	0.0103621	0.287943		IGT & T2DM	8.39366	24.8	Man	IGT & T2DM	8.95925	27.17	Man	IGT & T2DM	8.28948	9.49
mmu_circRNA009625	185.667	8.66667	197.7	7.00095	-4.81962	0.01388	0.89486		mmu_circRNA006583	0	153.333	0.001	124.893	16.9303	0.0103621	0.287943		IGT & T2DM	17.8623	24.86	Man	IGT & T2DM	5.99711	27.74	Man	IGT & T2DM	2.32003	5.82
mmu_circRNA000281	143.667	6.66667	153.419	5.38535	-4.83229	0.049964	0.89486		mmu_circRNA005340	0	152.667	0.001	124.35	16.924	0.0106824	0.290623		IGT & T2DM	10.4172	24.98	Man	IGT & T2DM	7.89865	27.34
mmu_circRNA012135	195.333	7.66667	208.552	6.19315	-5.07359	0.00784	0.710318		mmu_circRNA003814	0	154.667	0.001	124.19	16.9222	0.0106906	0.290623		IGT & T2DM	12.9147	25.18	Man	IGT & T2DM	5.09175	28.7
mmu_circRNA003182	226	7	245.593	5.65462	-5.4407	0.001563	0.253518		mmu_circRNA008861	0	152	0.001	123.429	16.9133	0.0112281	0.300677		IGT & T2DM	8.18177	25.21	Man	IGT & T2DM	8.28948	29.03
mmu_circRNA005350	223	6	239.38	5.28485	-5.50129	0.001451	0.243568		mmu_circRNA001216	0	149.333	0.001	123.388	16.9128	0.0113655	0.300768		IGT & T2DM	12.5908	25.54	Man	IGT & T2DM	6.28119	29.75
mmu_circRNA004199	93	0	100.984	0.001	-16.6238	0.049172	0.89486		mmu_circRNA007283	0	150.333	0.001	123.157	16.9101	0.0114573	0.300916		IGT & T2DM	16.9546	25.63
mmu_circRNA011138	95	0	101.114	0.001	-16.6256	0.048162	0.89486		mmu_circRNA006669	0	153.333	0.001	123.12	16.9097	0.011352	0.300768		IGT & T2DM	5.05809	25.65
mmu_circRNA001445	93.3333	0	101.141	0.001	-16.626	0.04867	0.89486		mmu_circRNA007658	0	153.333	0.001	123.12	16.9097	0.011352	0.300768		IGT & T2DM	10.0921	25.76
mmu_circRNA006667	95.3333	0	101.546	0.001	-16.6318	0.047016	0.89486		mmu_circRNA004032	0	153	0.001	123.017	16.9085	0.0114262	0.300916		IGT & T2DM	6.40075	25.91
mmu_circRNA006663	93.3333	0	101.563	0.001	-16.632	0.047653	0.89486		mmu_circRNA005537	0	148.333	0.001	122.606	16.9037	0.0118747	0.308776		IGT & T2DM	11.0153	25.95
mmu_circRNA010246	93.6667	0	102.325	0.001	-16.6428	0.045757	0.89486		mmu_circRNA009481	0	152.667	0.001	122.585	16.9034	0.0116973	0.305048		IGT & T2DM	13.5425	25.97
mmu_circRNA004152	94.6667	0	102.385	0.001	-16.6436	0.045289	0.89486		mmu_circRNA003672	0	150	0.001	122.178	16.8986	0.012062	0.309613		IGT & T2DM	6.66187	25.99
mmu_circRNA010666	93.6667	0	102.525	0.001	-16.6456	0.0453	0.89486		mmu_circRNA003663	0	150.667	0.001	121.906	16.8954	0.0122012	0.310075		IGT & T2DM	14.8073	27.02
mmu_circRNA002264	94.3333	0	102.672	0.001	-16.6477	0.044747	0.89486		mmu_circRNA011537	0	148.333	0.001	121.706	16.893	0.0124339	0.310709		IGT & T2DM	5.51255	26.08
mmu_circRNA000646	95	0	103.322	0.001	-16.6568	0.043096	0.89486		mmu_circRNA007814	0	149.333	0.001	121.635	16.8922	0.012433	0.310709		IGT & T2DM	7.31013	26.27
mmu_circRNA011933	95.6667	0	103.796	0.001	-16.6634	0.041874	0.89486		mmu_circRNA004474	0	149.333	0.001	121.635	16.8922	0.012433	0.310709		IGT & T2DM	2.78511	26.49
mmu_circRNA006633	96	0	104.031	0.001	-16.6667	0.04128	0.89486		mmu_circRNA003043	0	151.333	0.001	121.514	16.8908	0.0124187	0.310709		IGT & T2DM	4.24116	26.64
mmu_circRNA006631	96	0	104.031	0.001	-16.6667	0.04128	0.89486		mmu_circRNA008422	0	151.333	0.001	121.514	16.8908	0.0124187	0.310709		IGT & T2DM	1.18951	26.77
mmu_circRNA005668	95.3333	0	104.349	0.001	-16.6711	0.040828	0.89486		mmu_circRNA010332	0	150	0.001	121.453	16.89	0.0125183	0.311531		IGT & T2DM	1.90459	26.85
mmu_circRNA011883	99.6667	0	105.315	0.001	-16.6844	0.037683	0.89486		mmu_circRNA009524	0	148.667	0.001	121.092	16.8857	0.012815	0.313026		IGT & T2DM	5.89683	26.86
mmu_circRNA011993	99.6667	0	105.587	0.001	-16.6881	0.037175	0.89486		mmu_circRNA003135	0	148.667	0.001	121.092	16.8857	0.012815	0.313026		IGT & T2DM	6.17469	26.91
mmu_circRNA008358	100.667	0	106.046	0.001	-16.6943	0.036071	0.89486		mmu_circRNA012688	0	148.667	0.001	121.092	16.8857	0.012815	0.313026		IGT & T2DM	8.95925	27.17
mmu_circRNA003284	98.6667	0	106.085	0.001	-16.6949	0.036536	0.89486		mmu_circRNA002954	0	150.667	0.001	120.979	16.8844	0.0127954	0.313026		IGT & T2DM	5.25379	27.43
mmu_circRNA006628	97	0	106.173	0.001	-16.6961	0.036833	0.89486		mmu_circRNA001587	0	148	0.001	120.549	16.8793	0.0132084	0.316358		IGT & T2DM	6.15539	27.64
mmu_circRNA001542	98.3333	0	106.559	0.001	-16.7013	0.03578	0.89486		mmu_circRNA006807	0	148	0.001	120.549	16.8793	0.0132084	0.316358		IGT & T2DM	5.99711	27.74
mmu_circRNA003128	101	0	106.961	0.001	-16.7067	0.034389	0.89486		mmu_circRNA005095	0	148	0.001	120.549	16.8793	0.0132084	0.316358		IGT & T2DM	7.89865	27.74
mmu_circRNA001348	99.6667	0	107.229	0.001	-16.7103	0.034277	0.89486		mmu_circRNA012443	0	148.667	0.001	120.228	16.8754	0.0133938	0.317873		IGT & T2DM	1.23016	27.82
mmu_circRNA012243	98	0	107.268	0.001	-16.7109	0.034645	0.89486		mmu_circRNA011999	0	149.333	0.001	119.908	16.8716	0.0135824	0.321498		IGT & T2DM	4.35335	28.13
mmu_circRNA002080	98.3333	0	107.633	0.001	-16.7158	0.033946	0.89486		mmu_circRNA001840	0	148.667	0.001	119.774	16.8699	0.0137092	0.322796		IGT & T2DM	3.35724	28.6
mmu_circRNA003541	101.667	0	107.716	0.001	-16.7169	0.032969	0.89486		mmu_circRNA008166	0	147.333	0.001	119.545	16.8672	0.0139378	0.326464		IGT & T2DM	5.09175	28.7
mmu_circRNA011481	98.6667	0	107.794	0.001	-16.7179	0.033595	0.89486		mmu_circRNA003666	0	146.667	0.001	119.463	16.8662	0.0140306	0.326932		IGT & T2DM	1.04406	28.73
mmu_circRNA008783	102.667	0	108.153	0.001	-16.7227	0.03203	0.89486		mmu_circRNA008530	0	146.667	0.001	119.463	16.8662	0.0140306	0.326932		IGT & T2DM	1.1319	29.01
mmu_circRNA012473	102.667	0	108.153	0.001	-16.7227	0.03203	0.89486		mmu_circRNA009586	0	145.333	0.001	119.135	16.8622	0.0143375	0.330647		IGT & T2DM	1.15346	29.01
mmu_circRNA006987	102.667	0	108.838	0.001	-16.7318	0.030969	0.89486		mmu_circRNA010921	0	146.667	0.001	119.109	16.8619	0.0142863	0.330647		IGT & T2DM	3.28948	29.03
mmu_circRNA007655	102.667	0	109.442	0.001	-16.7398	0.030066	0.89486		mmu_circRNA003061	0	145	0.001	118.971	16.8603	0.0144754	0.332119		IGT & T2DM	0.978522	29.41
mmu_circRNA008933	100	0	109.457	0.001	-16.74	0.030663	0.89486		mmu_circRNA009818	0	140.333	0.001	118.495	16.8545	0.0150932	0.343658		IGT & T2DM	4.31302	29.62
mmu_circRNA002081	100	0	109.457	0.001	-16.74	0.030663	0.89486		mmu_circRNA011046	0	146.667	0.001	117.767	16.8456	0.0152999	0.34573		IGT & T2DM	1.28119	29.75
mmu_circRNA009676	101.333	0	109.724	0.001	-16.7435	0.029958	0.89486		mmu_circRNA007756	0	146.667	0.001	117.767	16.8456	0.0152999	0.34573		IGT & T2DM	2.97319	29.76
mmu_circRNA012652	102	0	110.533	0.001	-16.7541	0.028653	0.89486		mmu_circRNA000612	0	145.333	0.001	117.621	16.8438	0.0154877	0.346485		IGT & T2DM	1.75279	29.77
mmu_circRNA001386	102	0	111.646	0.001	-16.7686	0.027144	0.89486		mmu_circRNA002603	0	145.333	0.001	117.477	16.842	0.015602	0.347239		IGT & T2DM	1.60231	29.91
mmu_circRNA001295	106	0	111.665	0.001	-16.7688	0.026295	0.89486		mmu_circRNA005042	0	144	0.001	117.291	16.8397	0.0158269	0.348047		IGT & T2DM	2.32003	30.44
mmu_circRNA000443	104.333	0	111.984	0.001	-16.7729	0.026221	0.89486		mmu_circRNA003144	0	144	0.001	117.291	16.8397	0.0158269	0.348047		IGT & T2DM	0.990013	37.47
mmu_circRNA000279	106	0	112.813	0.001	-16.7836	0.02486	0.89486		mmu_circRNA004209	0	145	0.001	117.142	16.8379	0.0158896	0.348047		IGT & T2DM	2.1161	33.85
mmu_circRNA006933	104.667	0	113.092	0.001	-16.7871	0.02478	0.89486		mmu_circRNA000255	0	138.667	0.001	117.087	16.8372	0.0163113	0.350909		IGT & T2DM	1.26216	30.87
mmu_circRNA003809	103.667	0	113.248	0.001	-16.7891	0.024786	0.89486		mmu_circRNA002780	0	138.667	0.001	117.087	16.8372	0.0163113	0.350909		IGT & T2DM	1.81183	31.05
mmu_circRNA000400	103.667	0	113.47	0.001	-16.792	0.02452	0.89486		mmu_circRNA009468	0	144	0.001	116.851	16.8343	0.016185	0.350909		IGT & T2DM	1.0535	31.13
mmu_circRNA008762	104.667	0	113.714	0.001	-16.795	0.024041	0.89486		mmu_circRNA002982	0	143.333	0.001	116.748	16.833	0.0163098	0.350909		IGT & T2DM	1.09666	41.15
mmu_circRNA002962	105	0	113.755	0.001	-16.7956	0.023929	0.89486		mmu_circRNA008116	0	145.333	0.001	116.696	16.8324	0.0162359	0.350909		IGT & T2DM	1.87424	32.24
mmu_circRNA006871	109	0	114.825	0.001	-16.8091	0.02201	0.89486		mmu_circRNA005932	0	143.667	0.001	116.45	16.8293	0.0165389	0.352424		IGT & T2DM	1.36512	42.69
mmu_circRNA005828	107.667	0	114.921	0.001	-16.8103	0.022136	0.89486		mmu_circRNA006894	0	142.333	0.001	116.317	16.8277	0.0167312	0.353998		IGT & T2DM	1.12826	32.87
mmu_circRNA004187	106	0	115.118	0.001	-16.8128	0.022214	0.89486		mmu_circRNA001294	0	142.667	0.001	116.205	16.8263	0.0168069	0.354765		IGT & T2DM	1.13986	36.88
mmu_circRNA003475	109.667	0	115.527	0.001	-16.8179	0.021154	0.89486		mmu_circRNA008223	0	143.333	0.001	116.046	16.8243	0.0169025	0.355215		IGT & T2DM	1.52013	35.26
mmu_circRNA002575	109.333	0	116.364	0.001	-16.8283	0.020353	0.89486		mmu_circRNA004093	0	143.333	0.001	116	16.8238	0.0169423	0.355215		IGT & T2DM	1.19683	37.29
mmu_circRNA004897	110.333	0	116.803	0.001	-16.8337	0.01976	0.89486		mmu_circRNA004095	0	143.333	0.001	115.969	16.8234	0.0169689	0.355215		IGT & T2DM	1.07324	40.08
mmu_circRNA003414	108	0	117.486	0.001	-16.8421	0.019466	0.89486		mmu_circRNA012436	0	137.333	0.001	115.962	16.8233	0.0173541	0.359546
mmu_circRNA011776	109.333	0	117.541	0.001	-16.8428	0.019206	0.89486		mmu_circRNA009266	0	142.667	0.001	115.842	16.8218	0.0171194	0.357159
mmu_circRNA005039	112	0	117.985	0.001	-16.8482	0.018393	0.89486		mmu_circRNA008490	0	141.333	0.001	115.119	16.8128	0.0178455	0.368027
mmu_circRNA010975	112	0	117.985	0.001	-16.8482	0.018393	0.89486		mmu_circRNA003947	0	143.333	0.001	115.09	16.8124	0.0177447	0.366791
mmu_circRNA000067	109.333	0	118.044	0.001	-16.849	0.018734	0.89486		mmu_circRNA010623	0	140.667	0.001	115.074	16.8122	0.0179285	0.368046
mmu_circRNA003562	110	0	118.428	0.001	-16.8536	0.018283	0.89486		mmu_circRNA009578	0	141.667	0.001	114.759	16.8082	0.0181513	0.370083
mmu_circRNA006838	109.333	0	118.88	0.001	-16.8591	0.017974	0.89486		mmu_circRNA001838	0	139	0.001	114.635	16.8067	0.0184405	0.37343
mmu_circRNA004839	111.667	0	119.115	0.001	-16.862	0.017432	0.89486		mmu_circRNA012868	0	137.333	0.001	114.21	16.8013	0.0189517	0.377048
mmu_circRNA006198	111	0	120.263	0.001	-16.8758	0.016548	0.89486		mmu_circRNA010411	0	141.333	0.001	114.194	16.8011	0.0186958	0.376672
mmu_circRNA010454	110.667	0	121.132	0.001	-16.8862	0.015883	0.89486		mmu_circRNA006893	0	139.667	0.001	114.145	16.8005	0.0188525	0.376672
mmu_circRNA008722	112	0	121.369	0.001	-16.889	0.015521	0.89486		mmu_circRNA011605	0	140	0.001	114.127	16.8003	0.0188472	0.376672
mmu_circRNA006949	114.667	0	121.479	0.001	-16.8903	0.015101	0.89486		mmu_circRNA000608	0	139	0.001	114.035	16.7991	0.0190017	0.377132
mmu_circRNA009899	111	0	121.497	0.001	-16.8906	0.01555	0.89486		mmu_circRNA010412	0	142	0.001	114.02	16.7989	0.018815	0.376672
mmu_circRNA006523	113.667	0	121.654	0.001	-16.8924	0.015089	0.89486		mmu_circRNA011056	0	142	0.001	114.02	16.7989	0.018815	0.376672
mmu_circRNA006129	112.667	0	122.092	0.001	-16.8976	0.014879	0.89486		mmu_circRNA009579	0	140	0.001	114.012	16.7988	0.0189554	0.377048
mmu_circRNA006837	112.333	0	122.142	0.001	-16.8982	0.014882	0.89486		mmu_circRNA009264	0	140	0.001	113.701	16.7949	0.019251	0.379562
mmu_circRNA008581	111.667	0	122.227	0.001	-16.8992	0.0149	0.89486		mmu_circRNA007508	0	140.667	0.001	113.573	16.7933	0.0193278	0.380203
mmu_circRNA008934	112	0	122.592	0.001	-16.9035	0.014584	0.89486		mmu_circRNA003842	0	141.333	0.001	113.484	16.7921	0.0193683	0.380203
mmu_circRNA011761	113.333	0	122.814	0.001	-16.9061	0.014258	0.89486		mmu_circRNA005973	0	138.667	0.001	112.807	16.7835	0.0202149	0.394235
mmu_circRNA004426	113	0	123.686	0.001	-16.9163	0.013668	0.89486		mmu_circRNA007707	0	136	0.001	112.646	16.7814	0.0205703	0.396001
mmu_circRNA012351	114.333	0	124.265	0.001	-16.9231	0.013114	0.868456		mmu_circRNA009249	0	140	0.001	112.414	16.7785	0.0205124	0.396001
mmu_circRNA012356	117	0	124.411	0.001	-16.9247	0.012727	0.865342		mmu_circRNA012510	0	138	0.001	112.403	16.7783	0.0206667	0.396031
mmu_circRNA009470	117	0	124.596	0.001	-16.9269	0.012604	0.865342		mmu_circRNA000086	0	137.667	0.001	111.556	16.7674	0.021561	0.404043
mmu_circRNA007044	115	0	124.62	0.001	-16.9272	0.0128	0.865342		mmu_circRNA012565	0	137.667	0.001	111.535	16.7671	0.0215824	0.404043
mmu_circRNA006868	114.333	0	124.815	0.001	-16.9294	0.012742	0.865342		mmu_circRNA004804	0	138.667	0.001	111.343	16.7647	0.0217087	0.404043
mmu_circRNA006727	117.667	0	125.264	0.001	-16.9346	0.012102	0.858088		mmu_circRNA011948	0	138.667	0.001	111.343	16.7647	0.0217087	0.404043
mmu_circRNA011370	115.333	0	125.294	0.001	-16.935	0.012322	0.86159		mmu_circRNA001841	0	136.667	0.001	111.317	16.7643	0.0218874	0.405685
mmu_circRNA007494	115.333	0	125.826	0.001	-16.9411	0.011984	0.857861		mmu_circRNA005698	0	137.333	0.001	111.028	16.7606	0.0221431	0.409578
mmu_circRNA002993	120	0	126.413	0.001	-16.9478	0.011173	0.816332		mmu_circRNA011040	0	138	0.001	110.808	16.7577	0.0223273	0.412136
mmu_circRNA012137	117	0	126.788	0.001	-16.9521	0.011237	0.816332		mmu_circRNA000168	0	136	0.001	110.774	16.7573	0.0225188	0.414817
mmu_circRNA011270	119	0	126.888	0.001	-16.9532	0.010989	0.816332		mmu_circRNA006135	0	136.667	0.001	110.554	16.7544	0.0227046	0.41653
mmu_circRNA008935	116	0	126.97	0.001	-16.9541	0.011226	0.816332		mmu_circRNA011124	0	137.333	0.001	110.273	16.7507	0.0229599	0.418148
mmu_circRNA010786	116	0	126.97	0.001	-16.9541	0.011226	0.816332		mmu_circRNA010397	0	136	0.001	109.873	16.7455	0.0235093	0.426064
mmu_circRNA003871	118.333	0	128.232	0.001	-16.9684	0.010303	0.790189		mmu_circRNA000426	0	135.333	0.001	109.861	16.7453	0.023576	0.426112
mmu_circRNA012234	117.667	0	128.332	0.001	-16.9695	0.010309	0.790189		mmu_circRNA009187	0	136.667	0.001	109.737	16.7437	0.0236069	0.426112
mmu_circRNA010990	118	0	129.159	0.001	-16.9788	0.009846	0.76713		mmu_circRNA000364	0	133	0.001	109.655	16.7426	0.0240036	0.427691
mmu_circRNA008051	121.667	0	129.731	0.001	-16.9852	0.009259	0.744957		mmu_circRNA012309	0	134	0.001	109.559	16.7413	0.0240281	0.427691
mmu_circRNA008050	121.667	0	129.731	0.001	-16.9852	0.009259	0.744957		mmu_circRNA005289	0	134.667	0.001	109.535	16.741	0.0239987	0.427691
mmu_circRNA007780	123.333	0	129.924	0.001	-16.9873	0.009037	0.744957		mmu_circRNA009296	0	133.333	0.001	109.498	16.7405	0.0241533	0.428573
mmu_circRNA008111	120	0	130.038	0.001	-16.9886	0.009244	0.744957		mmu_circRNA000417	0	136	0.001	109.202	16.7366	0.0242688	0.428573
mmu_circRNA006227	120	0	130.101	0.001	-16.9893	0.009215	0.744957		mmu_circRNA012558	0	136	0.001	109.202	16.7366	0.0242688	0.428573
mmu_circRNA008032	119.333	0	130.619	0.001	-16.995	0.009023	0.744957		mmu_circRNA012559	0	136	0.001	109.202	16.7366	0.0242688	0.428573
mmu_circRNA010901	119.333	0	130.619	0.001	-16.995	0.009023	0.744957		mmu_circRNA003826	0	134.667	0.001	108.948	16.7333	0.0246732	0.431829
mmu_circRNA004606	124	0	130.626	0.001	-16.9951	0.008662	0.744957		mmu_circRNA001982	0	135.333	0.001	108.667	16.7295	0.0249458	0.434541
mmu_circRNA009113	120.667	0	130.761	0.001	-16.9966	0.008852	0.744957		mmu_circRNA008172	0	133.333	0.001	108.602	16.7287	0.0251934	0.434635
mmu_circRNA002277	120.333	0	130.847	0.001	-16.9975	0.008838	0.744957		mmu_circRNA011835	0	133.333	0.001	108.602	16.7287	0.0251934	0.434635
mmu_circRNA009663	121	0	131.122	0.001	-17.0006	0.008662	0.744957		mmu_circRNA001991	0	133.333	0.001	108.602	16.7287	0.0251934	0.434635
mmu_circRNA008763	121	0	131.562	0.001	-17.0054	0.008467	0.744957		mmu_circRNA009807	0	133.333	0.001	108.602	16.7287	0.0251934	0.434635
mmu_circRNA012404	123	0	132.718	0.001	-17.018	0.007835	0.710318		mmu_circRNA005101	0	133.333	0.001	108.602	16.7287	0.0251934	0.434635
mmu_circRNA010063	123	0	134.632	0.001	-17.0387	0.007094	0.671974		mmu_circRNA000108	0	134.667	0.001	108.131	16.7224	0.0256383	0.438781
mmu_circRNA009358	126	0	135.11	0.001	-17.0438	0.006737	0.649384		mmu_circRNA000875	0	134.667	0.001	108.131	16.7224	0.0256383	0.438781
mmu_circRNA011702	127.333	0	136.464	0.001	-17.0582	0.006205	0.608841		mmu_circRNA005171	0	130.333	0.001	108.024	16.721	0.0261571	0.443583
mmu_circRNA010849	126	0	136.541	0.001	-17.059	0.006254	0.608841		mmu_circRNA011630	0	131	0.001	108.006	16.7207	0.0261173	0.443583
mmu_circRNA008410	127	0	136.778	0.001	-17.0615	0.006122	0.608154		mmu_circRNA000468	0	131	0.001	108.006	16.7207	0.0261173	0.443583
mmu_circRNA009686	132	0	139.054	0.001	-17.0853	0.005198	0.53654		mmu_circRNA012811	0	134	0.001	107.596	16.7153	0.0263468	0.44428
mmu_circRNA001814	130.333	0	139.101	0.001	-17.0858	0.005263	0.53654		mmu_circRNA009196	0	134	0.001	107.596	16.7153	0.0263468	0.44428
mmu_circRNA009409	130	0	139.141	0.001	-17.0862	0.005268	0.53654		mmu_circRNA006164	0	134	0.001	107.596	16.7153	0.0263468	0.44428
mmu_circRNA000923	127.667	0	139.464	0.001	-17.0895	0.005291	0.53654		mmu_circRNA010275	0	130.333	0.001	107.443	16.7132	0.0268718	0.448914
mmu_circRNA011434	129	0	139.486	0.001	-17.0898	0.005221	0.53654		mmu_circRNA002647	0	129.333	0.001	107.185	16.7097	0.0272905	0.453807
mmu_circRNA002547	132	0	140.968	0.001	-17.105	0.004701	0.530219		mmu_circRNA010599	0	133.333	0.001	107.061	16.7081	0.0270716	0.451412
mmu_circRNA003130	131.333	0	141.992	0.001	-17.1154	0.004482	0.519424		mmu_circRNA012764	0	129.333	0.001	107.046	16.7079	0.0274658	0.454604
mmu_circRNA000761	130.667	0	143.024	0.001	-17.1259	0.004272	0.506754		mmu_circRNA010167	0	131.333	0.001	106.973	16.7069	0.027367	0.453807
mmu_circRNA002887	135.333	0	143.936	0.001	-17.1351	0.003899	0.480443		mmu_circRNA004512	0	131.333	0.001	106.973	16.7069	0.027367	0.453807
mmu_circRNA000505	137.667	0	145.023	0.001	-17.1459	0.003602	0.455233		mmu_circRNA000561	0	132	0.001	106.769	16.7041	0.0275645	0.455398
mmu_circRNA005992	133.333	0	145.542	0.001	-17.1511	0.003647	0.455233		mmu_circRNA004699	0	131	0.001	106.762	16.704	0.0276668	0.456247
mmu_circRNA009583	137	0	145.911	0.001	-17.1547	0.003456	0.442708		mmu_circRNA007967	0	132	0.001	106.614	16.702	0.0277617	0.456972
mmu_circRNA000367	137.333	0	148.177	0.001	-17.177	0.003051	0.406888		mmu_circRNA007253	0	129	0.001	106.397	16.6991	0.0283327	0.463818
mmu_circRNA000504	141	0	148.535	0.001	-17.1804	0.002892	0.390999		mmu_circRNA010793	0	129	0.001	106.357	16.6986	0.0283846	0.463822
mmu_circRNA009157	140.667	0	149.171	0.001	-17.1866	0.002802	0.38973		mmu_circRNA010965	0	132	0.001	105.99	16.6936	0.0285734	0.465213
mmu_circRNA007190	143	0	154.736	0.001	-17.2394	0.002018	0.302304		mmu_circRNA006607	0	128	0.001	105.532	16.6873	0.0295814	0.474483
mmu_circRNA009022	145.667	0	158.958	0.001	-17.2783	0.001557	0.253518		mmu_circRNA012384	0	128	0.001	105.532	16.6873	0.0295814	0.474483
mmu_circRNA008879	148	0	160.381	0.001	-17.2911	0.001406	0.243568		mmu_circRNA000869	0	126.667	0.001	105.513	16.6871	0.0297464	0.474664
mmu_circRNA002972	148.667	0	161.053	0.001	-17.2972	0.001345	0.242543		mmu_circRNA001278	0	131.333	0.001	105.455	16.6863	0.0293517	0.472737
mmu_circRNA005653	152.667	0	164.84	0.001	-17.3307	0.001047	0.199845		mmu_circRNA005602	0	129	0.001	105.17	16.6824	0.0299731	0.476754
mmu_circRNA002711	156.667	0	166.338	0.001	-17.3438	0.000925	0.180068		mmu_circRNA003068	0	130	0.001	104.86	16.6781	0.0302987	0.479383
mmu_circRNA002690	155.333	0	166.842	0.001	-17.3481	0.000911	0.180068		mmu_circRNA011118	0	128.667	0.001	104.801	16.6773	0.0305174	0.480964
mmu_circRNA001067	154	0	168.564	0.001	-17.3629	0.000839	0.180068		mmu_circRNA011119	0	128.667	0.001	104.801	16.6773	0.0305174	0.480964
mmu_circRNA008748	160.333	0	171.28	0.001	-17.386	0.000675	0.156514		mmu_circRNA002396	0	128.333	0.001	104.796	16.6772	0.0305595	0.480964
mmu_circRNA007475	160.667	0	172.002	0.001	-17.3921	0.000646	0.153448		mmu_circRNA001825	0	127	0.001	104.558	16.6739	0.0310355	0.484207
mmu_circRNA004196	162.667	0	176.274	0.001	-17.4275	0.0005	0.128011		mmu_circRNA000548	0	126.333	0.001	104.523	16.6735	0.0311557	0.485239
mmu_circRNA011550	168.333	0	181.499	0.001	-17.4696	0.000352	0.098025		mmu_circRNA005508	0	125.667	0.001	104.484	16.6729	0.031284	0.486393
mmu_circRNA008509	168	0	182.054	0.001	-17.474	0.000343	0.098025		mmu_circRNA012411	0	130	0.001	104.384	16.6715	0.0309659	0.483963
mmu_circRNA003923	173	0	182.245	0.001	-17.4755	0.000322	0.097855		mmu_circRNA003594	0	128	0.001	104.258	16.6698	0.0313543	0.486643
mmu_circRNA006209	174.333	0	189.042	0.001	-17.5283	0.000216	0.070176		mmu_circRNA004661	0	128.667	0.001	104.015	16.6664	0.0316329	0.490119
mmu_circRNA001425	175.667	0	190.362	0.001	-17.5384	0.000198	0.070176		mmu_circRNA004238	0	126	0.001	103.883	16.6646	0.0321126	0.493975
mmu_circRNA010265	181.667	0	192.321	0.001	-17.5532	0.000166	0.06451		mmu_circRNA000772	0	129.333	0.001	103.849	16.6641	0.0318029	0.491904
mmu_circRNA012664	181.667	0	194.226	0.001	-17.5674	0.000148	0.064199		mmu_circRNA005819	0	127.333	0.001	103.715	16.6623	0.0322122	0.493975
mmu_circRNA008951	183	0	195.398	0.001	-17.5761	0.000137	0.064199		mmu_circRNA003072	0	126.667	0.001	103.172	16.6547	0.0330917	0.504016
mmu_circRNA002873	184	0	198.714	0.001	-17.6003	0.000109	0.059212		mmu_circRNA000560	0	124	0.001	102.852	16.6502	0.0338831	0.507992
mmu_circRNA003493	186.333	0	201.921	0.001	-17.6234	8.7e-05	0.049813		mmu_circRNA003774	0	128	0.001	102.778	16.6492	0.0335401	0.506397
mmu_circRNA002527	190.667	0	205.503	0.001	-17.6488	6.71e-05	0.043557		mmu_circRNA003722	0	124.667	0.001	102.778	16.6492	0.033919	0.507992
mmu_circRNA007191	190	0	205.672	0.001	-17.65	6.7e-05	0.043557		mmu_circRNA004685	0	127.333	0.001	102.243	16.6416	0.0344414	0.510102
mmu_circRNA002335	197	0	211.024	0.001	-17.687	4.56e-05	0.034118		mmu_circRNA010631	0	124.667	0.001	102.24	16.6416	0.0347533	0.510102
mmu_circRNA011235	200	0	214.887	0.001	-17.7132	3.54e-05	0.028743		mmu_circRNA004239	0	126.667	0.001	102.171	16.6406	0.0346297	0.510102
mmu_circRNA010061	197.333	0	215.995	0.001	-17.7206	3.44e-05	0.028743		mmu_circRNA000623	0	121	0.001	102.17	16.6406	0.0353094	0.512544
mmu_circRNA006851	197.333	0	215.995	0.001	-17.7206	3.44e-05	0.028743		mmu_circRNA011023	0	125.333	0.001	102.086	16.6394	0.0349182	0.510102
mmu_circRNA002218	228.333	0	246.427	0.001	-17.9108	3.91e-06	0.005432		mmu_circRNA012459	0	125.333	0.001	102.086	16.6394	0.0349182	0.510102
mmu_circRNA002656	231	0	248.972	0.001	-17.9256	3.25e-06	0.005276		mmu_circRNA010219	0	125.333	0.001	102.086	16.6394	0.0349182	0.510102
mmu_circRNA010972	245.667	0	267.008	0.001	-18.0265	1.02e-06	0.001982		mmu_circRNA012489	0	126.667	0.001	101.708	16.6341	0.0353656	0.512544
									mmu_circRNA008153	0	124.667	0.001	101.543	16.6317	0.0358666	0.513173
									mmu_circRNA007146	0	124.667	0.001	101.543	16.6317	0.0358666	0.513173
									mmu_circRNA001070	0	122	0.001	101.462	16.6306	0.0363264	0.513977
									mmu_circRNA000698	0	120	0.001	101.326	16.6286	0.0368046	0.513977
									mmu_circRNA000459	0	124	0.001	101	16.624	0.0368395	0.513977
									mmu_circRNA003387	0	124	0.001	101	16.624	0.0368395	0.513977
									mmu_circRNA007697	0	124	0.001	101	16.624	0.0368395	0.513977
									mmu_circRNA003031	0	124	0.001	101	16.624	0.0368395	0.513977
									mmu_circRNA012370	0	124	0.001	101	16.624	0.0368395	0.513977
									mmu_circRNA005892	0	124	0.001	101	16.624	0.0368395	0.513977
									mmu_circRNA008506	0	124	0.001	101	16.624	0.0368395	0.513977
									mmu_circRNA006596	0	124.667	0.001	100.87	16.6221	0.0369743	0.515057
									mmu_circRNA010229	0	125.333	0.001	100.784	16.6209	0.0370387	0.515154
									mmu_circRNA003772	0	122	0.001	100.665	16.6192	0.0376527	0.51602
									mmu_circRNA003872	0	125.333	0.001	100.637	16.6188	0.037285	0.51602
									mmu_circRNA009712	0	119	0.001	100.481	16.6166	0.0383599	0.519045
									mmu_circRNA000692	0	119	0.001	100.481	16.6166	0.0383599	0.519045
									mmu_circRNA012714	0	123.333	0.001	100.457	16.6162	0.0378375	0.51602
									mmu_circRNA009324	0	124	0.001	100.368	16.6149	0.0379063	0.51602
									mmu_circRNA004127	0	122.667	0.001	99.9142	16.6084	0.0388616	0.522494
									mmu_circRNA001414	0	121	0.001	99.7611	16.6062	0.039349	0.522494
									mmu_circRNA004660	0	123.333	0.001	99.7018	16.6053	0.0391496	0.522494
									mmu_circRNA002437	0	122.667	0.001	99.686	16.6051	0.0392634	0.522494
									mmu_circRNA004744	0	123	0.001	99.5139	16.6026	0.0395261	0.522992
									mmu_circRNA002169	0	119.667	0.001	99.1938	16.598	0.0405475	0.528752
									mmu_circRNA008262	0	123	0.001	99.0522	16.5959	0.0403581	0.528752
									mmu_circRNA004913	0	121	0.001	98.8284	16.5926	0.0410354	0.530444
									mmu_circRNA000100	0	121.333	0.001	98.8282	16.5926	0.0409907	0.530444
									mmu_circRNA009708	0	122	0.001	98.7048	16.5908	0.0411292	0.530892
									mmu_circRNA005318	0	116.667	0.001	98.5111	16.588	0.0422395	0.53566
									mmu_circRNA002992	0	122.667	0.001	98.4959	16.5878	0.0414291	0.532464
									mmu_circRNA001722	0	122.667	0.001	98.4959	16.5878	0.0414291	0.532464
									mmu_circRNA012824	0	116	0.001	97.9482	16.5797	0.0434165	0.53566
									mmu_circRNA010860	0	120	0.001	97.7421	16.5767	0.0432337	0.53566
									mmu_circRNA007209	0	120	0.001	97.7421	16.5767	0.0432337	0.53566
									mmu_circRNA008959	0	118.667	0.001	97.6829	16.5758	0.0435401	0.53566
									mmu_circRNA010598	0	119	0.001	97.4751	16.5727	0.0439002	0.537283
									mmu_circRNA005971	0	121.333	0.001	97.4253	16.572	0.0436665	0.53566
									mmu_circRNA006750	0	121.333	0.001	97.4253	16.572	0.0436665	0.53566
									mmu_circRNA008684	0	120	0.001	97.349	16.5709	0.0440057	0.537442
									mmu_circRNA010792	0	118	0.001	97.2877	16.57	0.0444183	0.537442
									mmu_circRNA009623	0	119.333	0.001	97.1991	16.5687	0.0444	0.537442
									mmu_circRNA009703	0	119.333	0.001	97.1991	16.5687	0.0444	0.537442
									mmu_circRNA008840	0	118	0.001	96.9447	16.5649	0.045108	0.541158
									mmu_circRNA002771	0	118	0.001	96.9082	16.5643	0.0451819	0.541158
									mmu_circRNA006771	0	120.667	0.001	96.89	16.5641	0.0448294	0.539819
									mmu_circRNA011036	0	120.667	0.001	96.89	16.5641	0.0448294	0.539819
									mmu_circRNA009372	0	118.667	0.001	96.3527	16.556	0.0462245	0.547106
									mmu_circRNA011535	0	116.667	0.001	96.2813	16.555	0.0466777	0.551707
									mmu_circRNA011754	0	117.667	0.001	96.0763	16.5519	0.0469554	0.55205
									mmu_circRNA008437	0	118.667	0.001	96.0394	16.5513	0.0468814	0.55205
									mmu_circRNA012023	0	118.667	0.001	95.9084	16.5494	0.047159	0.55205
									mmu_circRNA009399	0	118.667	0.001	95.893	16.5491	0.0471918	0.55205
									mmu_circRNA010136	0	117.333	0.001	95.809	16.5479	0.047575	0.55205
									mmu_circRNA006470	0	116.667	0.001	95.7239	16.5466	0.0478615	0.55205
									mmu_circRNA008303	0	115	0.001	95.7043	16.5463	0.0481684	0.55205
									mmu_circRNA000330	0	116	0.001	95.6388	16.5453	0.0481502	0.55205
									mmu_circRNA007965	0	116	0.001	95.6388	16.5453	0.0481502	0.55205
									mmu_circRNA008822	0	117	0.001	95.5704	16.5443	0.0481407	0.55205
									mmu_circRNA001761	0	117.333	0.001	95.5701	16.5443	0.0480893	0.55205
									mmu_circRNA011506	0	117.333	0.001	95.5701	16.5443	0.0480893	0.55205
									mmu_circRNA000411	0	118	0.001	95.4686	16.5427	0.0482061	0.55205
									mmu_circRNA009274	0	118	0.001	95.4194	16.542	0.0483132	0.552125
									mmu_circRNA009235	0	118.667	0.001	95.284	16.5399	0.0485061	0.553623
									mmu_circRNA009794	0	115.333	0.001	95.255	16.5395	0.049095	0.556721
									mmu_circRNA003349	0	117.667	0.001	94.992	16.5355	0.0493056	0.556721
									mmu_circRNA002122	0	118	0.001	94.7487	16.5318	0.0497973	0.558414
									mmu_circRNA009629	12.3333	616.333	13.956	502.252	5.16946	4.59e-07	0.000411553
									mmu_circRNA008292	6	234	6.7894	189.742	4.80461	0.014433	0.331997
									mmu_circRNA005302	7.33333	275.333	8.59492	224.622	4.70787	0.00550321	0.220399
									mmu_circRNA009833	13.6667	454.333	15.4647	371.663	4.58694	0.000116098	0.0185985
									mmu_circRNA009174	7.66667	243.333	8.56972	196.932	4.52231	0.0159067	0.348047
									mmu_circRNA009167	7.66667	224	8.56972	182.991	4.41638	0.0256017	0.438781
									mmu_circRNA005005	18	533	20.3682	433.395	4.41129	3.47e-05	0.00820371
									mmu_circRNA003158	9	266.667	10.5483	216.617	4.36006	0.0103674	0.287943
									mmu_circRNA008881	17.3333	430.333	20.3153	350.373	4.10826	0.000515099	0.0486416
									mmu_circRNA000857	12.3333	275.667	13.7861	225.705	4.03316	0.0132286	0.316358
									mmu_circRNA008871	16.3333	328	19.1432	266.369	3.79852	0.0064448	0.23891
									mmu_circRNA000885	13.3333	247.667	15.0876	200.062	3.72902	0.0320089	0.493388
									mmu_circRNA012271	270.667	4798	306.713	3920.36	3.67603	1.92e-21	1.73e-17
									mmu_circRNA012300	22.3333	354.333	25.3979	288.769	3.50713	0.00685965	0.246164
									mmu_circRNA002276	18.3333	280	21.1231	230.361	3.447	0.0230624	0.418811
									mmu_circRNA001558	31.3333	437.667	35.2767	355.416	3.33272	0.00280252	0.159123
									mmu_circRNA008072	22.3333	304.333	26.1754	252.293	3.26882	0.01885	0.376672
									mmu_circRNA002719	22.6667	303	26.5661	244.705	3.20338	0.0226057	0.415564
									mmu_circRNA012270	464	5532	524.945	4521.15	3.10645	5.54e-18	1.66e-14
									mmu_circRNA008084	42	509	48.7803	412.615	3.08043	0.00166542	0.112706
									mmu_circRNA007337	32.3333	364.667	37.3832	302.351	3.01576	0.0120504	0.309613
									mmu_circRNA010147	32	358	35.7693	288.756	3.01306	0.0156764	0.347242
									mmu_circRNA011542	40.3333	426	45.6809	349.114	2.93403	0.00708617	0.247657
									mmu_circRNA005377	28.6667	297.333	32.2408	242.457	2.91077	0.0379678	0.516075
									mmu_circRNA001428	29.6667	303.333	33.1611	247.514	2.89995	0.0361219	0.513977
									mmu_circRNA008855	26.6667	281.333	31.2542	230.777	2.88437	0.043152	0.53566
									mmu_circRNA011926	27.3333	282.333	32.0356	232.581	2.85999	0.0435014	0.53566
									mmu_circRNA006174	28	280.333	32.817	227.586	2.7939	0.0494601	0.556721
									mmu_circRNA007247	35.3333	336.667	39.4952	273.496	2.79177	0.0280647	0.461115
									mmu_circRNA003688	52.3333	466	59.004	382.632	2.69707	0.00747002	0.251931
									mmu_circRNA002769	76.3333	652.333	86.1237	534.14	2.63274	0.00131418	0.0958498
									mmu_circRNA004270	40	335.667	45.2627	274.393	2.59985	0.0358615	0.513173
									mmu_circRNA008629	39.6667	328.667	45.3696	264.234	2.54202	0.0419079	0.534489
									mmu_circRNA001142	59	458.333	67.8685	376.305	2.47109	0.0121774	0.310075
									mmu_circRNA001139	61	473.333	70.1721	388.626	2.46941	0.0105797	0.290141
									mmu_circRNA009732	49.3333	351.667	55.1443	285.998	2.37472	0.0445122	0.537442
									mmu_circRNA008997	52.3333	356	60.3962	293.159	2.27915	0.0444831	0.537442
									mmu_circRNA002577	56.3333	372	64.3611	302.711	2.23368	0.0433378	0.53566
									mmu_circRNA002631	57.3333	367.333	64.0866	298.513	2.2197	0.0493003	0.556721
									mmu_circRNA002725	59	378	67.0546	309.539	2.20671	0.0434161	0.53566
									mmu_circRNA003902	59.6667	377.333	66.6948	305.664	2.1963	0.0472472	0.55205
									mmu_circRNA009646	108	642.667	121.41	526.253	2.11587	0.00727954	0.25021
									mmu_circRNA008750	65.6667	395.333	75.9249	317.435	2.06382	0.0461156	0.547106
									mmu_circRNA006170	2056.33	8565	1600.04	6664.47	2.05838	0.0196119	0.788929
									mmu_circRNA006392	476.333	157.333	536.856	128.589	-2.06177	0.00657123	0.242595
									mmu_circRNA012841	293.333	97	336.727	78.4784	-2.10121	0.0409868	0.530444
									mmu_circRNA008424	704.333	194.333	800.953	161.45	-2.31063	0.000271525	0.0329169
									mmu_circRNA002922	249.333	66	282.154	54.6342	-2.36861	0.0417957	0.534489
									mmu_circRNA010648	272.333	66.6667	313.645	54.3012	-2.53008	0.0246496	0.431829
									mmu_circRNA009561	218.333	44.3333	245.479	37.1876	-2.72271	0.0399033	0.52643
									mmu_circRNA009014	270	56	304.026	45.613	-2.73668	0.0180565	0.369829
									mmu_circRNA012655	263	56	301.484	44.9655	-2.74519	0.0205595	0.396001
									mmu_circRNA001296	265	50.6667	300.533	42.0497	-2.83736	0.0156376	0.347239
									mmu_circRNA006791	474.667	88	545.989	71.6776	-2.92928	0.000418183	0.0421519
									mmu_circRNA002938	197.667	34	222.102	27.6936	-3.0036	0.0431415	0.53566
									mmu_circRNA008175	233.333	40.3333	268.662	33.3932	-3.00816	0.0209118	0.396585
									mmu_circRNA004140	265.333	46.6667	306.803	37.4713	-3.03346	0.0120784	0.309613
									mmu_circRNA003174	352.667	53.3333	404.791	42.8243	-3.24068	0.00154406	0.106552
									mmu_circRNA007086	195.667	26.3333	223.423	22.2354	-3.32885	0.0281966	0.462434
									mmu_circRNA007191	190	26	217.831	20.8768	-3.38324	0.0327712	0.500159
									mmu_circRNA005474	293.333	37.3333	331.782	31.5236	-3.39573	0.00313323	0.171392
									mmu_circRNA000996	204.333	25.3333	232.13	21.391	-3.43986	0.020777	0.396575
									mmu_circRNA002218	228.333	22.6667	255.688	18.6151	-3.77984	0.00834436	0.262356
									mmu_circRNA005995	210	20.6667	235.145	17.1121	-3.78046	0.0127396	0.313026
									mmu_circRNA010645	193.667	18.3333	220.152	15.4803	-3.83	0.016715	0.353998
									mmu_circRNA007299	259.667	23	291.323	18.6083	-3.9686	0.00283112	0.159342
									mmu_circRNA008105	273.333	23.6667	308.211	19.4364	-3.98709	0.00179788	0.119414
									mmu_circRNA002527	190.667	16.3333	220.325	13.7916	-3.99778	0.0143352	0.330647
									mmu_circRNA007652	275.667	17.3333	316.155	14.6359	-4.43305	0.000623226	0.0564369
									mmu_circRNA006937	239.333	9.66667	273.227	7.93881	-5.10503	0.000733726	0.0620968
									mmu_circRNA005533	81.3333	0	90.9136	0.001	-16.4722	0.0496819	0.557818
									mmu_circRNA002533	81.3333	0	90.9136	0.001	-16.4722	0.0496819	0.557818
									mmu_circRNA000791	81	0	91.0966	0.001	-16.4751	0.049434	0.556721
									mmu_circRNA010419	81	0	91.115	0.001	-16.4754	0.0493947	0.556721
									mmu_circRNA005559	80.6667	0	91.2797	0.001	-16.478	0.0491881	0.556721
									mmu_circRNA011802	80.6667	0	91.2797	0.001	-16.478	0.0491881	0.556721
									mmu_circRNA005921	80.6667	0	91.2797	0.001	-16.478	0.0491881	0.556721
									mmu_circRNA002569	79.6667	0	91.6185	0.001	-16.4834	0.0489061	0.556721
									mmu_circRNA002112	81	0	91.6569	0.001	-16.484	0.0482452	0.55205
									mmu_circRNA005312	81.6667	0	91.6581	0.001	-16.484	0.047958	0.55205
									mmu_circRNA011139	78.3333	0	91.8094	0.001	-16.4864	0.0490939	0.556721
									mmu_circRNA002459	81.3333	0	92.0341	0.001	-16.4899	0.0473171	0.55205
									mmu_circRNA003017	78.6667	0	92.2	0.001	-16.4925	0.0481226	0.55205
									mmu_circRNA005893	78.6667	0	92.2	0.001	-16.4925	0.0481226	0.55205
									mmu_circRNA006709	80.3333	0	92.2245	0.001	-16.4929	0.0473482	0.55205
									mmu_circRNA006453	80.6667	0	92.302	0.001	-16.4941	0.0470465	0.55205
									mmu_circRNA004677	82.6667	0	92.404	0.001	-16.4957	0.0460073	0.547106
									mmu_circRNA010462	82	0	92.5129	0.001	-16.4974	0.0460597	0.547106
									mmu_circRNA008182	79	0	92.5907	0.001	-16.4986	0.0471672	0.55205
									mmu_circRNA009480	79	0	92.5907	0.001	-16.4986	0.0471672	0.55205
									mmu_circRNA008526	83	0	92.7766	0.001	-16.5015	0.0451245	0.541158
									mmu_circRNA003117	81	0	92.7776	0.001	-16.5015	0.0459381	0.547106
									mmu_circRNA002020	82	0	92.7885	0.001	-16.5017	0.0455049	0.543574
									mmu_circRNA001236	82	0	92.7885	0.001	-16.5017	0.0455049	0.543574
									mmu_circRNA006216	79.3333	0	92.9814	0.001	-16.5047	0.0462274	0.547106
									mmu_circRNA001632	82.6667	0	93.1571	0.001	-16.5074	0.0445042	0.537442
									mmu_circRNA001877	81	0	93.3026	0.001	-16.5096	0.0448897	0.53982
									mmu_circRNA003530	83	0	93.4975	0.001	-16.5126	0.0437079	0.53566
									mmu_circRNA004299	83.6667	0	93.5218	0.001	-16.513	0.0434015	0.53566
									mmu_circRNA007369	83	0	93.5526	0.001	-16.5135	0.0436014	0.53566
									mmu_circRNA005925	81.3333	0	93.5988	0.001	-16.5142	0.0441735	0.537442
									mmu_circRNA000686	80	0	93.7627	0.001	-16.5167	0.0443969	0.537442
									mmu_circRNA003424	82	0	93.8466	0.001	-16.518	0.0434296	0.53566
									mmu_circRNA010680	84	0	93.8944	0.001	-16.5188	0.0425638	0.53566
									mmu_circRNA002797	84	0	93.8944	0.001	-16.5188	0.0425638	0.53566
									mmu_circRNA010682	84	0	93.8944	0.001	-16.5188	0.0425638	0.53566
									mmu_circRNA009867	84	0	93.8944	0.001	-16.5188	0.0425638	0.53566
									mmu_circRNA007884	83	0	93.92	0.001	-16.5191	0.0428989	0.53566
									mmu_circRNA008911	83	0	93.92	0.001	-16.5191	0.0428989	0.53566
									mmu_circRNA010579	82.3333	0	94.2192	0.001	-16.5237	0.042593	0.53566
									mmu_circRNA000254	81.3333	0	94.2193	0.001	-16.5237	0.0429844	0.53566
									mmu_circRNA004840	84.3333	0	94.267	0.001	-16.5245	0.0417423	0.534489
									mmu_circRNA007680	83.6667	0	94.2841	0.001	-16.5247	0.0419612	0.534489
									mmu_circRNA011290	83.3333	0	94.2972	0.001	-16.5249	0.0420632	0.534489
									mmu_circRNA005084	83.3333	0	94.2972	0.001	-16.5249	0.0420632	0.534489
									mmu_circRNA006086	82.3333	0	94.5163	0.001	-16.5283	0.0420395	0.534489
									mmu_circRNA012574	80.6667	0	94.5441	0.001	-16.5287	0.0426385	0.53566
									mmu_circRNA000637	84.6667	0	94.6395	0.001	-16.5302	0.0409367	0.530444
									mmu_circRNA003427	82.3333	0	94.8923	0.001	-16.534	0.0413502	0.532464
									mmu_circRNA007972	81	0	94.9348	0.001	-16.5346	0.0417856	0.534489
									mmu_circRNA006407	84	0	95.0516	0.001	-16.5364	0.0404405	0.528752
									mmu_circRNA005906	84	0	95.0516	0.001	-16.5364	0.0404405	0.528752
									mmu_circRNA004633	84	0	95.0516	0.001	-16.5364	0.0404405	0.528752
									mmu_circRNA004074	84	0	95.0516	0.001	-16.5364	0.0404405	0.528752
									mmu_circRNA006731	81.3333	0	95.3255	0.001	-16.5406	0.0409498	0.530444
									mmu_circRNA003193	81.3333	0	95.3255	0.001	-16.5406	0.0409498	0.530444
									mmu_circRNA003981	85.3333	0	95.3847	0.001	-16.5415	0.0393719	0.522494
									mmu_circRNA009866	85.3333	0	95.3847	0.001	-16.5415	0.0393719	0.522494
									mmu_circRNA006295	81.6667	0	95.7161	0.001	-16.5465	0.0401308	0.528654
									mmu_circRNA003100	84.6667	0	95.806	0.001	-16.5478	0.0388805	0.522494
									mmu_circRNA006088	83	0	95.8142	0.001	-16.548	0.0394659	0.522967
									mmu_circRNA009560	83.3333	0	95.9834	0.001	-16.5505	0.0390534	0.522494
									mmu_circRNA009559	83.3333	0	96.0103	0.001	-16.5509	0.0390072	0.522494
									mmu_circRNA012169	82	0	96.1068	0.001	-16.5524	0.039328	0.522494
									mmu_circRNA001943	82	0	96.1068	0.001	-16.5524	0.039328	0.522494
									mmu_circRNA006158	82	0	96.1068	0.001	-16.5524	0.039328	0.522494
									mmu_circRNA011383	86	0	96.1299	0.001	-16.5527	0.037867	0.51602
									mmu_circRNA001668	86	0	96.1299	0.001	-16.5527	0.037867	0.51602
									mmu_circRNA009529	86	0	96.1299	0.001	-16.5527	0.037867	0.51602
									mmu_circRNA009742	85	0	96.1832	0.001	-16.5535	0.0381232	0.517403
									mmu_circRNA003789	85.3333	0	96.395	0.001	-16.5567	0.0376539	0.51602
									mmu_circRNA005571	82.3333	0	96.4975	0.001	-16.5582	0.0385413	0.520714
									mmu_circRNA001817	85.3333	0	96.5603	0.001	-16.5591	0.0373805	0.51602
									mmu_circRNA004244	85.3333	0	96.5603	0.001	-16.5591	0.0373805	0.51602
									mmu_circRNA000790	84.3333	0	96.5754	0.001	-16.5594	0.0377009	0.51602
									mmu_circRNA003938	84	0	96.5894	0.001	-16.5596	0.0377942	0.51602
									mmu_circRNA006850	86.6667	0	96.8751	0.001	-16.5638	0.0364193	0.513977
									mmu_circRNA000690	82.6667	0	96.8882	0.001	-16.564	0.0377702	0.51602
									mmu_circRNA000091	82.6667	0	96.8882	0.001	-16.564	0.0377702	0.51602
									mmu_circRNA003881	87	0	97.2477	0.001	-16.5694	0.0357162	0.513173
									mmu_circRNA003882	87	0	97.2477	0.001	-16.5694	0.0357162	0.513173
									mmu_circRNA008586	87	0	97.2477	0.001	-16.5694	0.0357162	0.513173
									mmu_circRNA011622	84	0	97.366	0.001	-16.5711	0.0365287	0.513977
									mmu_circRNA004392	85	0	97.3808	0.001	-16.5713	0.0361662	0.513977
									mmu_circRNA004198	86.3333	0	97.4428	0.001	-16.5723	0.0356266	0.513173
									mmu_circRNA011384	87.3333	0	97.6203	0.001	-16.5749	0.0350265	0.510102
									mmu_circRNA006391	87.3333	0	97.6203	0.001	-16.5749	0.0350265	0.510102
									mmu_circRNA003313	83.3333	0	97.6695	0.001	-16.5756	0.0362736	0.513977
									mmu_circRNA010117	83.3333	0	97.6695	0.001	-16.5756	0.0362736	0.513977
									mmu_circRNA002788	85.3333	0	97.9342	0.001	-16.5795	0.0351887	0.511633
									mmu_circRNA009217	83.6667	0	98.0602	0.001	-16.5814	0.0355475	0.513173
									mmu_circRNA006013	86.6667	0	98.0691	0.001	-16.5815	0.0345507	0.510102
									mmu_circRNA006015	86.6667	0	98.0691	0.001	-16.5815	0.0345507	0.510102
									mmu_circRNA004221	88	0	98.3655	0.001	-16.5859	0.0336864	0.507048
									mmu_circRNA012663	87.3333	0	98.4331	0.001	-16.5869	0.0337924	0.507791
									mmu_circRNA007081	84	0	98.4509	0.001	-16.5871	0.0348356	0.510102
									mmu_circRNA011000	84	0	98.4509	0.001	-16.5871	0.0348356	0.510102
									mmu_circRNA007104	84	0	98.4509	0.001	-16.5871	0.0348356	0.510102
									mmu_circRNA008216	84	0	98.4509	0.001	-16.5871	0.0348356	0.510102
									mmu_circRNA007520	84	0	98.4509	0.001	-16.5871	0.0348356	0.510102
									mmu_circRNA009633	86.3333	0	98.4571	0.001	-16.5872	0.0340709	0.509416
									mmu_circRNA007777	87.6667	0	98.6955	0.001	-16.5907	0.0333011	0.505489
									mmu_circRNA009343	87.3333	0	98.8235	0.001	-16.5926	0.033216	0.505052
									mmu_circRNA008356	84.3333	0	98.8416	0.001	-16.5928	0.0341377	0.509566
									mmu_circRNA007114	86.3333	0	98.8531	0.001	-16.593	0.0334829	0.506397
									mmu_circRNA000207	88.6667	0	99.1107	0.001	-16.5968	0.0323966	0.495955
									mmu_circRNA005949	84.6667	0	99.2322	0.001	-16.5985	0.0334535	0.506397
									mmu_circRNA001966	87	0	99.6199	0.001	-16.6041	0.0321721	0.493975
									mmu_circRNA009325	85	0	99.6229	0.001	-16.6042	0.0327827	0.500159
									mmu_circRNA000767	87	0	99.8185	0.001	-16.607	0.0318925	0.49244
									mmu_circRNA003749	86	0	100.795	0.001	-16.6211	0.0308475	0.482954
									mmu_circRNA004892	86	0	100.795	0.001	-16.6211	0.0308475	0.482954
									mmu_circRNA003491	86	0	100.795	0.001	-16.6211	0.0308475	0.482954
									mmu_circRNA006825	89.3333	0	100.871	0.001	-16.6221	0.0297889	0.474664
									mmu_circRNA003434	86.3333	0	101.186	0.001	-16.6266	0.0302272	0.479095
									mmu_circRNA005335	89.6667	0	101.257	0.001	-16.6277	0.0291935	0.471034
									mmu_circRNA006835	89.6667	0	101.313	0.001	-16.6285	0.0291211	0.470712
									mmu_circRNA002394	87	0	101.388	0.001	-16.6295	0.0297683	0.474664
									mmu_circRNA007850	86.6667	0	101.576	0.001	-16.6322	0.0296188	0.474483
									mmu_circRNA008246	90	0	101.621	0.001	-16.6328	0.0286386	0.46543
									mmu_circRNA001207	87.6667	0	102.025	0.001	-16.6386	0.0287628	0.466602
									mmu_circRNA010851	87.3333	0	102.358	0.001	-16.6433	0.0284369	0.463831
									mmu_circRNA006048	92	0	102.837	0.001	-16.65	0.0266313	0.447395
									mmu_circRNA006879	91.3333	0	102.881	0.001	-16.6506	0.0267455	0.447661
									mmu_circRNA003306	89.3333	0	103.488	0.001	-16.6591	0.026538	0.446666
									mmu_circRNA009562	91.6667	0	103.495	0.001	-16.6592	0.0259447	0.442491
									mmu_circRNA005825	88.3333	0	103.53	0.001	-16.6597	0.0267469	0.447661
									mmu_circRNA001445	93.3333	0	104.327	0.001	-16.6708	0.0246091	0.431829
									mmu_circRNA008447	92.3333	0	104.462	0.001	-16.6726	0.0246938	0.431829
									mmu_circRNA002055	90.6667	0	104.709	0.001	-16.676	0.0248177	0.433151
									mmu_circRNA004199	93	0	104.967	0.001	-16.6796	0.0239905	0.427691
									mmu_circRNA005823	89.6667	0	105.092	0.001	-16.6813	0.0246382	0.431829
									mmu_circRNA011371	93	0	105.236	0.001	-16.6833	0.0237039	0.426147
									mmu_circRNA002703	91.3333	0	105.599	0.001	-16.6882	0.0236998	0.426147
									mmu_circRNA003968	93.6667	0	105.99	0.001	-16.6936	0.0227694	0.416867
									mmu_circRNA011912	92.3333	0	106.079	0.001	-16.6948	0.0229721	0.418148
									mmu_circRNA000424	91.3333	0	106.29	0.001	-16.6977	0.0229792	0.418148
									mmu_circRNA003843	94.3333	0	106.744	0.001	-16.7038	0.0218682	0.405685
									mmu_circRNA009604	93.3333	0	107.205	0.001	-16.71	0.0216273	0.404043
									mmu_circRNA006633	96	0	107.308	0.001	-16.7114	0.0209789	0.396585
									mmu_circRNA006631	96	0	107.308	0.001	-16.7114	0.0209789	0.396585
									mmu_circRNA003105	95	0	107.499	0.001	-16.714	0.0209985	0.396585
									mmu_circRNA002608	95	0	107.499	0.001	-16.714	0.0209985	0.396585
									mmu_circRNA003879	96	0	107.744	0.001	-16.7172	0.0205663	0.396001
									mmu_circRNA000646	95	0	108.052	0.001	-16.7214	0.0204762	0.396001
									mmu_circRNA002099	94	0	108.094	0.001	-16.7219	0.0206382	0.396031
									mmu_circRNA000430	94	0	108.472	0.001	-16.727	0.0202862	0.394767
									mmu_circRNA010246	93.6667	0	108.786	0.001	-16.7311	0.020063	0.392125
									mmu_circRNA011933	95.6667	0	109.365	0.001	-16.7388	0.0191552	0.378771
									mmu_circRNA010666	93.6667	0	109.781	0.001	-16.7443	0.0191686	0.378771
									mmu_circRNA001542	98.3333	0	109.916	0.001	-16.746	0.0181927	0.370083
									mmu_circRNA008392	96.6667	0	110.584	0.001	-16.7548	0.0179238	0.368046
									mmu_circRNA000061	94.6667	0	110.696	0.001	-16.7562	0.0181896	0.370083
									mmu_circRNA011990	98.3333	0	110.972	0.001	-16.7598	0.0173144	0.359546
									mmu_circRNA008239	98.6667	0	111.308	0.001	-16.7642	0.0169867	0.355215
									mmu_circRNA005298	99	0	111.638	0.001	-16.7685	0.016669	0.353998
									mmu_circRNA005668	95.3333	0	111.734	0.001	-16.7697	0.0172112	0.35824
									mmu_circRNA001348	99.6667	0	111.76	0.001	-16.77	0.0164642	0.351747
									mmu_circRNA007220	98.3333	0	112.032	0.001	-16.7735	0.0164679	0.351747
									mmu_circRNA002135	98.3333	0	112.119	0.001	-16.7747	0.0163997	0.351747
									mmu_circRNA011463	99.3333	0	112.402	0.001	-16.7783	0.0160196	0.349664
									mmu_circRNA011993	99.6667	0	112.509	0.001	-16.7797	0.0158858	0.348047
									mmu_circRNA007610	98	0	112.581	0.001	-16.7806	0.0160953	0.350463
									mmu_circRNA011112	99.6667	0	113.096	0.001	-16.7872	0.015443	0.346347
									mmu_circRNA012668	97	0	113.687	0.001	-16.7947	0.0154171	0.346347
									mmu_circRNA006628	97	0	113.687	0.001	-16.7947	0.0154171	0.346347
									mmu_circRNA000710	98.6667	0	113.688	0.001	-16.7947	0.015158	0.344259
									mmu_circRNA008358	100.667	0	113.911	0.001	-16.7975	0.0146965	0.336333
									mmu_circRNA008150	100.667	0	115.193	0.001	-16.8137	0.0137974	0.324022
									mmu_circRNA002080	98.3333	0	115.25	0.001	-16.8144	0.0140897	0.327457
									mmu_circRNA007655	102.667	0	115.586	0.001	-16.8186	0.0132595	0.316358
									mmu_circRNA003541	101.667	0	115.65	0.001	-16.8194	0.0133512	0.317702
									mmu_circRNA006987	102.667	0	115.862	0.001	-16.822	0.0130781	0.316236
									mmu_circRNA008783	102.667	0	116.174	0.001	-16.8259	0.0128755	0.313026
									mmu_circRNA003758	100.333	0	116.528	0.001	-16.8303	0.0129546	0.314096
									mmu_circRNA003529	100.667	0	116.636	0.001	-16.8317	0.0128415	0.313026
									mmu_circRNA000443	104.333	0	117.114	0.001	-16.8376	0.0120794	0.309613
									mmu_circRNA008933	100	0	117.203	0.001	-16.8387	0.012571	0.311531
									mmu_circRNA002081	100	0	117.203	0.001	-16.8387	0.012571	0.311531
									mmu_circRNA011777	104	0	117.205	0.001	-16.8387	0.0120648	0.309613
									mmu_circRNA003040	100.667	0	117.29	0.001	-16.8397	0.0124306	0.310709
									mmu_circRNA009676	101.333	0	117.593	0.001	-16.8434	0.0121609	0.310075
									mmu_circRNA008762	104.667	0	118.442	0.001	-16.8538	0.011264	0.300741
									mmu_circRNA002075	101.333	0	118.766	0.001	-16.8578	0.0114718	0.300916
									mmu_circRNA012178	105	0	119.114	0.001	-16.862	0.0108541	0.293867
									mmu_circRNA007461	103.333	0	119.419	0.001	-16.8657	0.0108755	0.293867
									mmu_circRNA000279	106	0	119.423	0.001	-16.8657	0.0105787	0.290141
									mmu_circRNA001386	102	0	119.547	0.001	-16.8672	0.0109578	0.29432
									mmu_circRNA007856	105.333	0	119.589	0.001	-16.8677	0.0105625	0.290141
									mmu_circRNA002962	105	0	120.342	0.001	-16.8768	0.010207	0.286146
									mmu_circRNA010834	107.667	0	120.702	0.001	-16.8811	0.00975221	0.279992
									mmu_circRNA003748	107.667	0	121.264	0.001	-16.8878	0.00948041	0.278081
									mmu_circRNA000400	103.667	0	121.501	0.001	-16.8906	0.00976897	0.279992
									mmu_circRNA001318	104	0	121.892	0.001	-16.8952	0.00954672	0.278081
									mmu_circRNA007035	108.667	0	122.775	0.001	-16.9057	0.00869593	0.265344
									mmu_circRNA002575	109.333	0	123.176	0.001	-16.9104	0.00846328	0.262713
									mmu_circRNA006871	109	0	123.341	0.001	-16.9123	0.00842252	0.262356
									mmu_circRNA003747	109.667	0	123.419	0.001	-16.9132	0.00833137	0.262356
									mmu_circRNA008681	106.667	0	123.479	0.001	-16.9139	0.0085721	0.264262
									mmu_circRNA009053	108	0	124.536	0.001	-16.9262	0.00801492	0.256104
									mmu_circRNA004897	110.333	0	124.588	0.001	-16.9268	0.00779976	0.254223
									mmu_circRNA005810	108.667	0	124.773	0.001	-16.9289	0.00786437	0.254223
									mmu_circRNA000516	108	0	124.916	0.001	-16.9306	0.00786352	0.254223
									mmu_circRNA008722	112	0	125.192	0.001	-16.9338	0.00743424	0.251699
									mmu_circRNA003562	110	0	125.284	0.001	-16.9348	0.00755698	0.252702
									mmu_circRNA006664	108.667	0	125.365	0.001	-16.9358	0.00763374	0.252702
									mmu_circRNA007776	112	0	125.886	0.001	-16.9418	0.00717765	0.247657
									mmu_circRNA006129	112.667	0	125.938	0.001	-16.9424	0.007109	0.247657
									mmu_circRNA009198	112.333	0	126.36	0.001	-16.9472	0.00698295	0.247025
									mmu_circRNA011761	113.333	0	126.683	0.001	-16.9509	0.0067975	0.246164
									mmu_circRNA005039	112	0	126.735	0.001	-16.9515	0.00687536	0.246164
									mmu_circRNA010975	112	0	126.735	0.001	-16.9515	0.00687536	0.246164
									mmu_circRNA009260	113	0	126.779	0.001	-16.952	0.00678825	0.246164
									mmu_circRNA006523	113.667	0	127.749	0.001	-16.963	0.0064165	0.23891
									mmu_circRNA007044	115	0	128.546	0.001	-16.9719	0.00607502	0.231911
									mmu_circRNA012351	114.333	0	129.627	0.001	-16.984	0.0057903	0.225799
									mmu_circRNA010454	110.667	0	129.705	0.001	-16.9849	0.00600192	0.230099
									mmu_circRNA009899	111	0	130.096	0.001	-16.9892	0.00586287	0.226706
									mmu_circRNA012137	117	0	130.781	0.001	-16.9968	0.00530474	0.216713
									mmu_circRNA008581	111.667	0	130.877	0.001	-16.9979	0.00559392	0.222049
									mmu_circRNA000757	114.667	0	130.994	0.001	-16.9991	0.00538088	0.218425
									mmu_circRNA011931	114.667	0	131.237	0.001	-17.0018	0.00531456	0.216713
									mmu_circRNA008934	112	0	131.268	0.001	-17.0022	0.00546388	0.219818
									mmu_circRNA004642	117.667	0	131.527	0.001	-17.005	0.00506931	0.210541
									mmu_circRNA012356	117	0	131.865	0.001	-17.0087	0.00501771	0.210182
									mmu_circRNA000896	117.333	0	131.998	0.001	-17.0102	0.00496574	0.209144
									mmu_circRNA003871	118.333	0	132.272	0.001	-17.0131	0.00484379	0.206922
									mmu_circRNA006868	114.333	0	132.357	0.001	-17.0141	0.00503724	0.210182
									mmu_circRNA011905	118	0	132.387	0.001	-17.0144	0.00483234	0.206922
									mmu_circRNA007494	115.333	0	133.113	0.001	-17.0223	0.00479277	0.206922
									mmu_circRNA009470	117	0	133.715	0.001	-17.0288	0.00456226	0.203622
									mmu_circRNA008111	120	0	134.135	0.001	-17.0333	0.00432068	0.195762
									mmu_circRNA005372	117.333	0	134.179	0.001	-17.0338	0.00443815	0.200073
									mmu_circRNA011270	119	0	134.551	0.001	-17.0378	0.00427463	0.194659
									mmu_circRNA009113	120.667	0	134.88	0.001	-17.0413	0.00412669	0.18888
									mmu_circRNA008865	121	0	135.253	0.001	-17.0453	0.00403278	0.18888
									mmu_circRNA009663	121	0	135.253	0.001	-17.0453	0.00403278	0.18888
									mmu_circRNA004360	120.667	0	135.307	0.001	-17.0459	0.00403598	0.18888
									mmu_circRNA002993	120	0	135.788	0.001	-17.051	0.003965	0.18888
									mmu_circRNA012586	119.667	0	135.878	0.001	-17.0519	0.00396104	0.18888
									mmu_circRNA008935	116	0	135.956	0.001	-17.0528	0.00410979	0.18888
									mmu_circRNA010786	116	0	135.956	0.001	-17.0528	0.00410979	0.18888
									mmu_circRNA004565	119.667	0	136.122	0.001	-17.0545	0.003911	0.18888
									mmu_circRNA009779	119	0	136.167	0.001	-17.055	0.00393073	0.18888
									mmu_circRNA002277	120.333	0	136.731	0.001	-17.061	0.00376081	0.184362
									mmu_circRNA012596	122.333	0	137.427	0.001	-17.0683	0.00354701	0.177696
									mmu_circRNA008763	121	0	137.44	0.001	-17.0684	0.00359718	0.178289
									mmu_circRNA008299	123	0	137.819	0.001	-17.0724	0.00344928	0.17682
									mmu_circRNA010990	118	0	138.3	0.001	-17.0774	0.00355704	0.177696
									mmu_circRNA007422	120.667	0	138.586	0.001	-17.0804	0.00339991	0.175291
									mmu_circRNA008051	121.667	0	139.212	0.001	-17.0869	0.00325294	0.171659
									mmu_circRNA008050	121.667	0	139.212	0.001	-17.0869	0.00325294	0.171659
									mmu_circRNA012597	124	0	139.29	0.001	-17.0877	0.00315615	0.171599
									mmu_circRNA006227	120	0	139.417	0.001	-17.089	0.00327922	0.172034
									mmu_circRNA008032	119.333	0	139.863	0.001	-17.0937	0.00322758	0.171659
									mmu_circRNA010901	119.333	0	139.863	0.001	-17.0937	0.00322758	0.171659
									mmu_circRNA004496	125.333	0	140.096	0.001	-17.0961	0.00297933	0.163973
									mmu_circRNA010849	126	0	140.842	0.001	-17.1037	0.0028419	0.159342
									mmu_circRNA005311	127.333	0	142.722	0.001	-17.1229	0.00253026	0.147396
									mmu_circRNA011702	127.333	0	143.025	0.001	-17.1259	0.00248906	0.145944
									mmu_circRNA010063	123	0	144.16	0.001	-17.1373	0.00246008	0.145194
									mmu_circRNA004370	128	0	145.92	0.001	-17.1548	0.00211088	0.129154
									mmu_circRNA001814	130.333	0	146.659	0.001	-17.1621	0.00197415	0.124719
									mmu_circRNA003302	128.667	0	147.821	0.001	-17.1735	0.00188931	0.121935
									mmu_circRNA000923	127.667	0	148.256	0.001	-17.1777	0.00186705	0.121372
									mmu_circRNA003130	131.333	0	148.67	0.001	-17.1818	0.00174903	0.117094
									mmu_circRNA007347	127.333	0	148.794	0.001	-17.183	0.00182062	0.119414
									mmu_circRNA009686	132	0	149.367	0.001	-17.1885	0.00167093	0.112706
									mmu_circRNA010148	131.333	0	151.518	0.001	-17.2091	0.00149807	0.104994
									mmu_circRNA004801	133.333	0	152.004	0.001	-17.2137	0.00142494	0.100654
									mmu_circRNA001714	134.333	0	152.37	0.001	-17.2172	0.00138049	0.0984346
									mmu_circRNA000761	130.667	0	153.146	0.001	-17.2245	0.00138254	0.0984346
									mmu_circRNA000367	137.333	0	153.804	0.001	-17.2307	0.00123239	0.0919873
									mmu_circRNA005992	133.333	0	154.282	0.001	-17.2352	0.0012589	0.0925702
									mmu_circRNA002887	135.333	0	154.488	0.001	-17.2371	0.00121554	0.0919873
									mmu_circRNA006591	136	0	155.471	0.001	-17.2463	0.00114303	0.0891666
									mmu_circRNA009583	137	0	156.589	0.001	-17.2566	0.00106266	0.084364
									mmu_circRNA004536	140	0	156.908	0.001	-17.2596	0.00100767	0.0814398
									mmu_circRNA007993	136.333	0	157.332	0.001	-17.2635	0.00102877	0.0824026
									mmu_circRNA001677	140.333	0	157.956	0.001	-17.2692	0.000947763	0.0772944
									mmu_circRNA008029	139	0	159.3	0.001	-17.2814	0.000894921	0.0736544
									mmu_circRNA005058	140	0	160.838	0.001	-17.2952	0.000813081	0.0675384
									mmu_circRNA003154	143.333	0	162.079	0.001	-17.3063	0.0007297	0.0620968
									mmu_circRNA006520	143.667	0	163.681	0.001	-17.3205	0.000666136	0.0574606
									mmu_circRNA008139	146.667	0	163.943	0.001	-17.3228	0.000633283	0.0564369
									mmu_circRNA008879	148	0	165.433	0.001	-17.3359	0.000574986	0.0526347
									mmu_circRNA009022	145.667	0	168.321	0.001	-17.3609	0.000507204	0.0486416
									mmu_circRNA005224	150	0	169.735	0.001	-17.3729	0.000445788	0.0439824
									mmu_circRNA012599	149.667	0	171.231	0.001	-17.3856	0.0004133	0.0421331
									mmu_circRNA002972	148.667	0	172.597	0.001	-17.397	0.000389111	0.0410672
									mmu_circRNA005653	152.667	0	172.758	0.001	-17.3984	0.000366829	0.0396485
									mmu_circRNA009685	156	0	176.524	0.001	-17.4295	0.000287249	0.0334663
									mmu_circRNA002711	156.667	0	176.686	0.001	-17.4308	0.000282385	0.0333326
									mmu_circRNA002690	155.333	0	178.926	0.001	-17.449	0.000254751	0.0313064
									mmu_circRNA001067	154	0	180.493	0.001	-17.4616	0.000238417	0.0301245
									mmu_circRNA004196	162.667	0	181.827	0.001	-17.4722	0.000198584	0.0261985
									mmu_circRNA007320	162.667	0	181.827	0.001	-17.4722	0.000198584	0.0261985
									mmu_circRNA011611	156.333	0	182.243	0.001	-17.4755	0.000210616	0.0269919
									mmu_circRNA003779	162.667	0	182.589	0.001	-17.4782	0.000190539	0.0261985
									mmu_circRNA010283	157.667	0	183.995	0.001	-17.4893	0.000188295	0.0261985
									mmu_circRNA009626	162	0	185.475	0.001	-17.5009	0.000164112	0.0233691
									mmu_circRNA005493	161.667	0	187.253	0.001	-17.5146	0.000149249	0.0219494
									mmu_circRNA008509	168	0	187.789	0.001	-17.5188	0.000133228	0.0199198
									mmu_circRNA011550	168.333	0	188.579	0.001	-17.5248	0.000126484	0.0195635
									mmu_circRNA002707	167.333	0	189.349	0.001	-17.5307	0.000122206	0.0192335
									mmu_circRNA009462	170.333	0	193.062	0.001	-17.5587	9.34e-05	0.0158013
									mmu_circRNA011328	170	0	193.228	0.001	-17.5599	9.28e-05	0.0158013
									mmu_circRNA010371	173	0	194.246	0.001	-17.5675	8.41e-05	0.0150817
									mmu_circRNA005835	173.667	0	195.285	0.001	-17.5752	7.85e-05	0.0146697
									mmu_circRNA003923	173	0	195.761	0.001	-17.5787	7.71e-05	0.0146697
									mmu_circRNA011332	175.333	0	199.28	0.001	-17.6044	6.15e-05	0.0122542
									mmu_circRNA010265	181.667	0	206.499	0.001	-17.6558	3.79e-05	0.00849832
									mmu_circRNA001065	179.667	0	207.716	0.001	-17.6643	3.65e-05	0.00838996
									mmu_circRNA010044	183.333	0	209.777	0.001	-17.6785	3.1e-05	0.00751003
									mmu_circRNA001574	181.333	0	210.46	0.001	-17.6832	3.07e-05	0.00751003
									mmu_circRNA003940	186.667	0	211.593	0.001	-17.6909	2.68e-05	0.00686624
									mmu_circRNA002873	184	0	213.01	0.001	-17.7006	2.57e-05	0.00679094
									mmu_circRNA007676	192	0	219.064	0.001	-17.741	1.65e-05	0.00458886
									mmu_circRNA002854	193.333	0	224.111	0.001	-17.7739	1.2e-05	0.00398989
									mmu_circRNA010061	197.333	0	231.281	0.001	-17.8193	7.3e-06	0.00284756
									mmu_circRNA006851	197.333	0	231.281	0.001	-17.8193	7.3e-06	0.00284756
									mmu_circRNA012594	203	0	231.448	0.001	-17.8203	6.66e-06	0.00284756
									mmu_circRNA009287	202	0	234.903	0.001	-17.8417	5.46e-06	0.00262712
									mmu_circRNA007032	217.667	0	246.702	0.001	-17.9124	2.19e-06	0.00140283
									mmu_circRNA005132	231.333	0	261.287	0.001	-17.9953	8.13e-07	0.000607906
									mmu_circRNA005955	236	0	271.15	0.001	-18.0487	4.31e-07	0.000411553
									mmu_circRNA011629	242.333	0	272.531	0.001	-18.0561	3.61e-07	0.000411553
									mmu_circRNA001522	626.667	0	719.199	0.001	-19.456	7.29e-21	3.27e-17

## Sheet: Fig. S2
S2-A
mmu_circ_Glis3
5'-GTCCGTTATTTTGCAAGAGTCTCTGGTGTCCACGACTTTGAGTCTGACAGAGAGTCAATCAGCCTTGAGTGTGAAGCAAGAGTGGTCTCAGAGCTACAGGGCTTTCCCTTCACTTTCATCCAGCCACAGTTCCCAGAATGGCACGGACCTAGGGGACCTTCTTAGCTTGCCTCCAGGCACGCCAGTGTCTGGCAACAGCGTCTCCAACTCGTTGCCACCCTACCTTTTCGGCATGGAAAATAGCCACTCTCCTTACCCTAGCCCTCGGCACTCAGCAACCAGGGCCCACTCCACCCGCTCTAAGAAGAGAGCATTGTCCTTGTCGCCACTGTCAGATGGCATCGGGATCGACTTCAACACTATCATCCGTACTTCACCCACATCCTTGGTCGCCTA…
hsa_circ_Glis3
5'-GTCCCTTATTTCGCGTGAGTCTTTGGCGTCCACGACCTTGAGTCTGACGGAAAGTCAGTCGGCCTCAAGCATGAAGCAGGAGTGGTCCCAGGGCTACAGGGCCCTCCCTTCGCTCTCCAACCACGGCTCTCAGAATGGCCTTGATCTAGGGGATCTCCTTAGCCTTCCTCCCGGGACATCCATGTCCAGCAATAGTGTCTCTAACTCATTACCATCCTACCTTTTTGGCACGGAAAGTAGCCACTCTCCTTACCCTAGTCCTCGGCACTCATCCACCAGGTCCCACTCGGCCCGCTCCAAGAAGAGAGCGCTGTCCTTGTCCCCGCTGTCCGATGGCATCGGGATAGATTTCAATACCATCATCCGCACGTCGCCCACGTCCTTGGTGGCCTACAT…
S2-B				S2-C				S2-D
The correlation of fasting blood glucose and Qki mRNA abundance in islets from NCD and HFD mice				The correlation of mice week-age and Qki mRNA abundance in islets from NCD and HFD mice				Relative Qki mRNA level (MIN6 cell)
								2.5 mM	33.3 mM
								0.906122	2.41317
Qki Expression Abundance	Fasting blood glucose (mmol/L)	Mice		Qki Expression Abundance	Mice	Week-old		0.851172	1.97543
								1.10541	2.09654
								S2-E
0.0043243	4.5	NCD		0.0043243	NCD	12		Replicate #1				Replicate #2				Replicate #3
0.0036111	4.5	NCD		0.0036111	NCD	12		Source number	Uncropped blots	Dates		Source number	Uncropped blots	Dates		Source number	Uncropped blots	Dates		Analysis of gray values of the image data
0.0028995	4.5	NCD		0.0028995	NCD	12		S2E-QKI (1)		2022-6-30		S2E-QKI (2)		2022-7-25		S2E-QKI (3)		2022-7-16		QKI /β-Tublin (Fold to Control)
0.0036955	3.6	NCD		0.0036955	NCD	12														2.5 mM	33.3 mM
0.0031292	3.7	NCD		0.0031292	NCD	12														0.969151	1.48829
0.0033306	5.2	NCD		0.0033306	NCD	14														0.876528	1.59994
0.0028595	4.3	NCD		0.0028595	NCD	14														1.15432	1.5777
0.0036447	4.8	NCD		0.0036447	NCD	14		S2E-Tublin (1)		2022-6-30		S2E-Tublin (2)		2022-7-25		S2E-Tublin (3)		2022-7-16
0.0037385	5.8	NCD		0.0037385	NCD	14
0.0047759	4.3	NCD		0.0047759	NCD	14
0.0043043	4.8	NCD		0.0043043	NCD	16
0.0046133	4.6	NCD		0.0046133	NCD	18
0.0033538	4.4	NCD		0.0033538	NCD	18
0.0036955	4.5	NCD		0.0036955	NCD	20		S2-F
0.0049102	3.7	NCD		0.0049102	NCD	18		Relative Qki mRNA level (MIN6 cell)
0.004206	3.9	NCD		0.004206	NCD	20		0 mM	0.5 mM
0.0065543	5.1	NCD		0.0065543	NCD	18		1.02574	2.54912
0.0055499	5	NCD		0.0055499	NCD	16		0.918064	2.32947
0.0093122	7.2	HFD		0.0093122	HFD	12		1.06191	2.79005
0.0088099	6.8	HFD		0.0088099	HFD	12
0.009574	6.9	HFD		0.009574	HFD	12		S2-G
0.014714	6.1	HFD		0.014714	HFD	16		Replicate #1				Replicate #2				Replicate #3				Analysis of gray values of the image data
0.012373	7.3	HFD		0.012373	HFD	14		Source number	Uncropped blots	Dates		Source number	Uncropped blots	Dates		Source number	Uncropped blots	Dates		QKI /β-Tublin (Fold to Control)
0.0118689	7.5	HFD		0.0118689	HFD	14		S2G-QKI (1)		2022-6-30		S2G-QKI (2)		2022-7-25		S2G-QKI (2)		2022-7-16		0 mM	0.5 mM
0.0172571	7.5	HFD		0.0172571	HFD	18														0.871572	2.69447
0.0169019	9.5	HFD		0.0169019	HFD	18														1.03401	3.62141
0.0159902	9.2	HFD		0.0159902	HFD	18														1.09442	2.41096
0.0102374	9.1	HFD		0.0102374	HFD	14
0.0100965	8.2	HFD		0.0100965	HFD	14		S2G-Tublin (1)		2022-6-30		S2G-Tublin (2)		2022-7-25		S2G-Tublin (2)		2022-7-16
0.0096183	8.5	HFD		0.0096183	HFD	14
0.0149194	7.3	HFD		0.0149194	HFD	20
0.012459	6.4	HFD		0.012459	HFD	16
0.0120346	9.1	HFD		0.0120346	HFD	16
0.0154099	8.2	HFD		0.0154099	HFD	20
0.0149885	8.8	HFD		0.0149885	HFD	20		S2-H
0.0132304	7.7	HFD		0.0132304	HFD	18		Relative Qki mRNA level
								NC	oe-Qki	sh-NC	sh-1	sh-2	sh-3
								0.972655	144.973	0.961483	0.41466	0.817902	0.905425
								1.04247	103.797	1.08925	0.461233	0.776606	0.699171
								0.986233	121.597	0.954842	0.352218	0.720551	0.866791

## Sheet: Fig. S3
S3-A
Relative level of linear Glis3 and circular circGlis3
	pEX3ciR						oe-circGlis3
Linear Glis3	0.970484	1.02211	0.956192	0.917278	1.05368	1.09083	2.93979	1.68492	2.20665	2.18036	1.4385	4.0687
circular circGlis3	1.06223	1.06223	0.80462	0.979288	1.04958	1.07163	84.5636	90.7638	106.159	91.6055	114.974	116.473
S3-B
Circularization efficiency (/linear transcripts)
linear	circular
1.06036	34.9462
1.06036	37.5085
0.803204	43.8705
0.977565	37.8563
1.04773	47.5135
1.06974	48.1331
S3-C
Relative circGlis3 level (MIN6 cell)
pEX3ciR	oe-circGlis3	sh-NC	sh-1	sh-2	sh-3
1.06683	34.5549	0.993092	0.295931	0.968171	0.839614
0.974905	39.1078	0.993092	0.308498	0.954842	0.907392
0.961483	38.1163	1.01396	0.312805	0.854607	0.775476
S3-D
Relative circGlis3 level (Primary islets)
pEX3ciR	oe-circGlis3	sh-NC	sh-circGlis3
1.35974	42.2243	0.915945	0.225834
1.0163	31.5438	1.217	0.154249
0.723635	33.2968	0.897095	0.114493
S3-E
Insulin Secretion (MIN6 cell, % content)
Glucose (mM)	Palmitate (mM)	pEX3ciR					oe-circGlis3
2.5	0	3.27248	3.77839	3.01013	3.02144	2.81998	3.90765	4.33315	3.63852	4.17085	3.60914
2.5	0.5	1.37594	1.41558	1.68552	1.33476	1.94537	1.73892	2.4837	1.92347	2.11164	2.3152
16.7	0	8.65951	9.70261	11.0744	10.3545	10.629	14.8394	15.2073	13.362	13.0616	13.4519
16.7	0.6	5.85382	6.60469	5.18792	7.87001	7.05977	10.5658	8.63024	10.8751	9.65505	9.09646
S3-F
Insulin Secretion (Primary islets, % content)
Glucose (mM)	Palmitate (mM)	pEX3ciR					oe-circGlis3
2.5	0	2.63425	2.39287	1.81529	2.00665	2.71874	2.40494	2.93708	2.17329	4.16153	3.06702
2.5	0.5	1.35322	1.01703	1.51528	0.927352	0.707047	1.15604	1.90261	1.81592	1.14051	1.61121
16.7	0	8.72776	7.47835	7.2319	6.2927	6.28128	9.14721	9.54896	10.8284	10.9287	11.3102
16.7	0.6	4.40689	4.92273	4.19735	5.21197	4.09459	7.37558	6.26606	6.23085	7.74098	7.38415
S3-G
Glucagon Secretion(Primary islets, % content)
Glucose (mM)	pEX3ciR						oe-circGlis3						sh-NC						sh-circGlis3
2.5	0.805484	1.07323	0.786129	0.937742	0.828065	0.640968	0.737742	0.873226	0.724839	1.02807	1.10226	0.973226	0.999032	0.886129	1.04742	0.915161	1.04097	0.886129	0.940968	0.834516	1.08613	1.04097	0.976452	0.989355
16.5	0.494061	0.562094	0.541868	0.562513	0.617674	0.445965	0.600706	0.676094	0.569448	0.65219	0.622771	0.676094	0.589674	0.755158	0.649642	0.503674	0.569448	0.650771	0.622771	0.598868	0.654029	0.442577	0.543706	0.499577
S3-H
Somatostatin Secretion (pM)
Glucose (mM)	pEX3ciR						oe-circGlis3						sh-NC						sh-circGlis3
2.5	11.4474	12.4023	10.7444	15.5564	13.891	14.3609	14.094	17.1654	13.609	15.4286	14.1729	12.4737	15.2594	9.86842	17.0376	14.1729	14.9398	12.1466	12.8384	13.2331	13.2331	12.1579	10.6391	14.9023
16.5	30.4774	25.5639	31.9173	27.8383	29.609	30.4699	29.9211	31.6541	27.9511	37.6504	35.6391	33.7218	26.9925	33.3835	27.7068	32.3684	29.7181	34.1053	30.2256	27.0865	24.1729	21.7293	23.7594	25.3571
S3-I								S3-J
group	oe-vector (log2)			oe-circGlis3 (log2)				group	sh-vector (log2)			sh-circGlis3 (log2)
sample	oe-vector-1	oe-vector-2	oe-vector-3	oe-circGlis3-1	oe-circGlis3-2	oe-circGlis3-3		sample	sh-vector-1	sh-vector-2	sh-vector-3	sh-circGlis3-1	sh-circGlis3-2	sh-circGlis3-3
Arx	-0.566667	0.00333333	0.0533333	-0.823333	-1.49333	-0.116667		Arx	-0.0233333	0.0766667	-0.0533333	0.116667	0.906667	0.513333
bHLHa15	-0.24	0.31	-0.07	1.67	1.78	2.6		bHLHa15	-0.0533333	0.146667	-0.0933333	-1.14333	-0.386667	-1.18667
c-Maf	0.146667	-0.0333333	-0.113333	0.38	0.13	0.99		c-Maf	-0.173333	0.186667	-0.0133333	-0.533333	-0.0266667	-0.133333
Creb1	0.353333	-0.436667	0.0833333	2.27	1.43	2.90667		Creb1	-0.296667	0.536667	-0.236667	-2.64667	-1.64667	-2.64667
Etv5	0.02	0.1	-0.12	-0.0133333	0.923333	0.423333		Etv5	0.0866667	0.196667	-0.169667	-0.21	-0.09	-0.82
FoxA2	-0.15	-0.2	0.35	0.493333	0.253333	1.01333		FoxA2	0.04	-0.22	0.18	-0.0533333	-0.66	-0.55
FoxO1	-0.12	0.15	-0.07	0.686667	0.163333	0.596667		FoxO1	-0.113333	-0.0933333	0.206667	-0.706667	-0.543333	-0.823333
FoxP3	-0.06	0	0.06	0.65	0.06	0.86		FoxP3	-0.136667	0.0133333	0.123333	0.196667	0.0466667	0.936667
GATA3	-0.25	0.21	0.04	0.17	0.22	0.28		GATA3	0.0433333	0.0233333	-0.0666667	-0.04	-0.05	-0.05
GATA4	-0.263333	0.176667	0.0866667	0.366667	0.436667	0.356667		GATA4	0.0533333	0.0133333	-0.0666667	-0.56	-0.57	-0.51
Grg3	-0.133333	0.233333	-0.106667	0.593333	0.183333	0.466667		Grg3	0.0166667	-0.203333	-0.186667	-0.266667	-0.0566667	-0.0636667
ISl1	-0.136667	0.273333	-0.136667	0.146667	0.523333	1.08667		ISl1	-0.0233333	0.0766667	-0.0533333	-0.38	-0.63	-0.2
GATA6	0.0933333	0.163333	-0.256667	0.11	0.12	0.04		GATA6	-0.0266667	-0.0566667	0.0833333	-0.666667	-0.726667	-0.776667
Hmgb1	0.08	-0.05	-0.03	-0.383333	-0.363333	-0.453333		Hmgb1	0.00333333	0.0133333	-0.0166667	0.116667	0.0866667	0.0666667
Hnf1α	-0.21	0.02	0.19	0.816667	0.776667	0.336667		Hnf1α	-0.0133333	0.00666667	0.00666667	-0.466667	-0.456667	-1.48667
Hnf1β	-0.35	-0.02	0.37	1.41667	0.0366667	1.02333		Hnf1β	0.1	-0.21	0.11	-0.64	-0.86	-0.55
Hnf4	0.0866667	-0.183333	0.0966667	0.433333	0.233333	0.193333		Hnf4	0.146667	-0.0533333	-0.0933333	-0.903333	-0.453333	-0.253333
Hnf6	0.213333	-0.146667	-0.166667	-1.04333	-1.11333	-0.633333		Hnf6	0.273333	-0.196667	-0.0766667	2.06333	1.68333	1.75333
MafA	-0.05	0.14	-0.09	1.02	1.18	0.6		MafA	-0.173333	0.286667	-0.113333	-0.966667	-0.523333	-0.326667
MafB	0.0666667	-0.133333	0.0666667	-0.286667	-0.316667	-0.406667		MafB	-0.0133333	-0.143333	0.156667	1.47	1.53	1.65
NeuroD1	0.04	-0.12	0.08	1.24333	1.13333	1.28333		NeuroD1	-0.19	-0.04	0.23	-2.51333	-2.61333	-1.60333
Mnx1	0.0233333	-0.106667	0.0833333	0.423333	0.343333	0.353333		Mnx1	0.04	-0.12	0.08	-0.916667	-0.766667	-0.496667
Pax6	0.0233333	-0.106667	0.0833333	0.0633333	0.0833333	0.0133333		Pax6	-0.19	-0.04	0.23	-0.266667	-0.00666667	-0.136667
Pax4	0.16	-0.14	-0.02	0.793333	0.193333	0.273333		Pax4	-0.503333	-0.213333	0.716667	-0.37	-0.36	-0.75
Pdx1	0.0933333	0.0733333	-0.166667	0.866667	1.31667	1.55667		Pdx1	-0.06	0.09	-0.03	-0.816667	-0.896667	-0.796667
Nkx6.1	0.01	-0.14	0.13	0.813333	0.903333	0.0733333		Nkx6.1	-0.0333333	-0.0833333	0.116667	-0.46	-0.14	-0.61
Ngn3	-0.07	-0.01	0.08	0.0533333	0.0566667	0.0633333		Ngn3	-0.06	0.09	-0.03	-0.146667	-0.226667	-0.126667
Nkx2.2	0.1	-0.25	0.15	0.38	0.47	0.34		Nkx2.2	-0.0333333	-0.0833333	0.116667	-0.0166667	-0.766667	-0.356667
Ptf1a	0.0866667	-0.113333	0.0266667	0.0633333	0.0833333	0.113333		Ptf1a	0.06	0.007653	-0.06	-0.533333	-0.523333	-0.493333
Rfx6	-0.126667	0.263333	-0.136667	0.713333	1.18333	1.08333		Rfx6	0.34	-0.6	0.26	-0.343333	-1.28333	-0.423333
Smad4	0.06	0.19	-0.25	-0.876667	-0.866667	-0.926667		Smad4	-0.00666667	0.0433333	-0.0366667	0.706667	0.746667	0.726667
Sox4	-0.14	0.29	-0.15	0.32	0.07	0.54		Sox4	0.05	-0.04	-0.01	-0.01	-0.1	-0.13
Sox9	-0.196667	0.0533333	0.143333	-0.576667	-0.176667	-0.396667		Sox9	-0.01	0.09	-0.08	0.0333333	0.133333	-0.0666667
Txnip	0.253333	0.0766667	-0.303333	-0.233333	-0.563333	-0.763333		Txnip	-0.726667	0.843333	-0.116667	0.293333	0.593333	0.913333
Glut2	0.41	-0.03	-0.38	0.986667	1.26	0.38		Glut2	0.03	0.35	-0.38	-0.246667	-0.926667	-0.656667
TBP	-0.226667	0.243333	-0.116667	0.0866667	0.203333	0.216667		TBP	0.0466667	0.0166667	-0.0633333	-0.18	-0.19	-0.21
Stat1	0.00666667	0.00666667	-0.0133333	0.523333	0.853333	0.733333		Stat1	0.34	-0.66	0.32	-0.68	-1.01	-0.89
Stat3	-0.00666667	0.283333	-0.276667	0.136667	0.316667	0.04		Stat3	0.18	-0.16	-0.02	0.14	0.08	-0.29
Tcf7l2	0.21	-0.11	-0.1	0.97	0.31	0.224731		Tcf7l2	-0.33	0.28	0.05	-0.236667	-0.446667	-0.0866667
Tgfb	0.0566667	0.106667	-0.163333	-0.453333	-0.843333	-0.833333		Tgfb	-0.18	0.52	-0.34	0.183333	-0.936667	1.26333
Trp53	0.0533333	0.0733333	-0.126667	-0.953333	-1.34333	-1.07333		Trp53	-0.333333	0.166667	0.166667	1.21	0.37	0.52
Tnfsf1a	0.0333333	0.00333333	-0.0366667	-0.08	-0.18	-0.42		Tnfsf1a	-0.01	-0.02	0.03	0.726667	1.84667	0.806667
S3-K
Cell Viability (CCK-8, MIN6 cell)
Time (hours)	pEX3ciR						oe-circGlis3						sh-NC						sh-circGlis3
0	0.395	0.45	0.465	0.426	0.446	0.398	0.41	0.406	0.41	0.423	0.454	0.414	0.458	0.443	0.451	0.43	0.422	0.438	0.423	0.446	0.442	0.44	0.509	0.457
24	0.616	0.502	0.556	0.582	0.674	0.611	0.648	0.702	0.629	0.643	0.586	0.527	0.592	0.594	0.671	0.565	0.559	0.587	0.557	0.501	0.697	0.6	0.56	0.628
36	0.826	0.783	0.78	0.789	0.805	0.873	0.825	0.811	0.842	0.809	0.803	0.794	0.832	0.866	0.856	0.833	0.841	0.911	0.781	0.776	0.753	0.834	0.745	0.873
48	0.882	0.899	0.927	0.934	0.906	0.929	0.88	0.98	0.984	0.931	1.102	0.878	0.863	0.85	0.949	0.864	0.883	0.959	0.809	0.799	0.812	0.805	0.754	0.902
72	1.084	1.019	0.916	1.133	1.029	0.996	1.133	1.11	1.175	1.09	1.152	0.988	1.043	0.948	1.023	0.979	1.025	0.998	1.005	0.956	0.912	0.823	0.836	1.001
S3-L
Percentage of Ki67 positive number (%, MIN6 cell)
pEX3ciR	oe-circGlis3	sh-NC	sh-circGlis3
35.66	35.21	30.57	31.4
33.98	33.17	31.08	31.7
29.41	31.46	36.18	29.17

[truncated: 4 more sheets: Fig. S4, Fig. S5, Fig. S6, Fig. S7]
